# Supplementary material for: White-Toothed Shrews (Genus Crocidura): Potential Reservoirs for Zoonotic Leptospira spp. and Arthropod-Borne Pathogens?
Source: Pathogens. 2023 May 30;12(6):781. doi: 10.3390/pathogens12060781 (PMC10304557; doi:10.3390/pathogens12060781)
Supplement: Supplementary file 1 [file pathogens-12-00781-s001.zip]

Archive with 1 entries (1 files):
- pathogens-2390203-supplementary.xlsx
