# Supplementary material for: White-Toothed Shrews (Genus Crocidura): Potential Reservoirs for Zoonotic Leptospira spp. and Arthropod-Borne Pathogens?
Source: Pathogens. 2023 May 30;12(6):781. doi: 10.3390/pathogens12060781 (PMC10304557; doi:10.3390/pathogens12060781)
Supplement: Supplementary file 1 [file pathogens-12-00781-s001.zip › pathogens-2390203-supplementary.xlsx]

## Sheet: Table S1. Information on the or
Table S1. Information on the origin of investigated shrews.
		Number of investigated individuals
	Investigated species	Greater white-toothed shrew	Bicoloured white-toothed shrew	Lesser white-toothed shrew
		(Crocidura russula)	(Crocidura leucodon)	(Crocidura suaveolens)
Origin
Germany	Total (n=341)	235	83	23
South-West	n=9	9	0	0
Baden-Wuerttemberg		5	0	0
Rhineland-		2	0	0
Palatinate
Hesse		2	0	0
North-West	n=104	103	1	0
Lower Saxony		8	1	0
North Rhine-		95	0	0
Westphalia
North-East	n=110	77	15	18
Brandenburg		0	6	17
Saxony Anhalt		77	9	1
South-East	n=118	46	67	5
Thuringia		4	8	0
Saxony		8	0	0
Bavaria		34	59	5
Austria	Total (n=18)	2	4	12
Steiermark		0	3	12
Vorarlberg		2	1	0
Luxembourg	Total (n=2)	2	0	0
Slovakia	Total (n=11)	0	5	6
Košicky kraj		0	5	3
Prešovský kraj		0	0	3

## Sheet: Table S2. White-toothed shrews
ID	Species	Postal Code	City	District	Federal States	Country	Date of Death	Month of Death	Year of Month	Sex	Body Weight	Body Length	Tail	Kidney	Spleen	Leptospira spp. lipl32-qPCR	Leptospira spp. secY-PCR	MLST	GenBank Accession Number	Neoehrlichia mikurensis	Anaplasma phagocytophilum	Babesia spp.	Bartonella spp.	Coxiella burnetii	Brucella sp.
KS11/1059	Crocidura leucodon	19336	Bad Wilsnack	Prignitz	Brandenburg	Germany	2008-09-14	9	2008	w	9	7.4	3	1	1	N.A.	-	-	-	N.A.	N.A.	N.A.	N.A.	N.A.	N.A.
KS11/1275	Crocidura russula	26135	Oldenburg (Oldenburg)	Oldenburg,Stadt	Lower Saxony	Germany	2011-02-28	2	2011	w	11	7	4.1	0	1	-	-	-	-	N.A.	N.A.	N.A.	N.A.	N.A.	N.A.
KS11/1303	Crocidura russula	26135	Oldenburg (Oldenburg)	Oldenburg,Stadt	Lower Saxony	Germany	2011-02-25	2	2011	w	11	8.6	3.8	1	1	N.A.	-	-	-	N.A.	N.A.	N.A.	N.A.	N.A.	N.A.
KS11/1311	Crocidura russula	u.k.	u.k.	Göttingen	Lower Saxony	Germany	2010-08-17	8	2010	w	8	6.3	4	1	1	N.A.	-	-	-	N.A.	N.A.	N.A.	N.A.	N.A.	N.A.
KS11/1361	Crocidura russula	u.k.	u.k.	Göttingen	Lower Saxony	Germany	2010-08-10	8	2010	w	8	6.7	3.9	1	1	N.A.	-	-	-	N.A.	N.A.	N.A.	N.A.	N.A.	N.A.
KS11/1376	Crocidura russula	u.k.	u.k.	Göttingen	Lower Saxony	Germany	2010-09-08	9	2010	m	12	7.7	3.9	1	1	N.A.	-	-	-	N.A.	N.A.	N.A.	N.A.	N.A.	N.A.
KS11/1383	Crocidura russula	u.k.	u.k.	Göttingen	Lower Saxony	Germany	2010-09-03	9	2010	m	9	6	3.6	1	1	N.A.	-	-	-	N.A.	N.A.	N.A.	N.A.	N.A.	N.A.
KS11/1394	Crocidura leucodon	u.k.	u.k.	Göttingen	Lower Saxony	Germany	2010-11-08	11	2010	u.k.	10	7.3	2.5	1	1	N.A.	-	-	-	N.A.	N.A.	N.A.	N.A.	N.A.	N.A.
KS11/2513	Crocidura russula	78315	Radolfzell am Bodensee	Konstanz	Baden-Wuerttemberg	Germany	2011-06-05	6	2011	w	11	7.5	3.6	1	1	N.A.	-	-	-	N.A.	N.A.	N.A.	N.A.	N.A.	N.A.
KS12/0429	Crocidura leucodon	4613	Lucka	Altenburger Land	Thuringia	Germany	2007-07-19	7	2007	w	8	6.9	2.6	1	1	N.A.	-	-	-	N.A.	N.A.	N.A.	N.A.	N.A.	N.A.
KS12/0465	Crocidura russula	4613	Lucka	Altenburger Land	Thuringia	Germany	2008-10-18	10	2008	m	11	7.8	4	1	1	N.A.	-	-	-	N.A.	N.A.	N.A.	N.A.	N.A.	N.A.
KS12/0702	Crocidura leucodon	99867	Gotha	Gotha	Thuringia	Germany	2007-12-12	12	2007	m	12	6.6	3.1	1	1	N.A.	-	-	-	N.A.	N.A.	N.A.	N.A.	N.A.	N.A.
KS12/0718	Crocidura leucodon	99867	Gotha	Gotha	Thuringia	Germany	2007-12-12	12	2007	w	10	7	3	1	1	N.A.	-	-	-	N.A.	N.A.	N.A.	N.A.	N.A.	N.A.
KS12/1246	Crocidura russula	44135	Dortmund	Dortmund,Stadt	North Rhine-Westphalia	Germany	2009-02-28	2	2009	w	13	7.5	3.9	1	0	positive	N.A.	-	-	-	-	-	-	-	-
KS12/1247	Crocidura russula	44135	Dortmund	Dortmund,Stadt	North Rhine-Westphalia	Germany	2009-02-27	2	2009	w	13	7.7	3.8	1	0	N.A.	-	-	-	-	-	-	-	-	-
KS12/1248	Crocidura russula	44135	Dortmund	Dortmund,Stadt	North Rhine-Westphalia	Germany	2009-02-16	2	2009	m	12	7.2	4.1	1	1	positive	N.A.	N.A.	-	N.A.	N.A.	N.A.	N.A.	N.A.	N.A.
KS12/1272	Crocidura russula	47051	Duisburg	Duisburg,Stadt	North Rhine-Westphalia	Germany	2002-12-12	12	2002	w	11	7.6	3.8	1	1	N.A.	-	-	-	N.A.	N.A.	N.A.	N.A.	N.A.	N.A.
KS12/1273	Crocidura russula	47051	Duisburg	Duisburg,Stadt	North Rhine-Westphalia	Germany	2002-12-17	12	2002	u.k.	10	7.6	3.9	1	0	N.A.	-	-	-	-	-	-	-	-	-
KS12/1274	Crocidura russula	47051	Duisburg	Duisburg,Stadt	North Rhine-Westphalia	Germany	2003-12-17	12	2003	w	9	7.1	3.5	1	1	N.A.	-	-	-	N.A.	N.A.	N.A.	N.A.	N.A.	N.A.
KS12/3080	Crocidura russula	69493	Hirschberg an der Bergstraße	Rhein-Neckar-Kreis	Baden-Wuerttemberg	Germany	2012-11-09	11	2012	m	9	6	3.7	1	1	positive	N.A.	-	-	N.A.	N.A.	N.A.	N.A.	N.A.	N.A.
KS13/0012	Crocidura russula	67482	Altdorf	Südliche Weinstraße	Rhineland-Palatine	Germany	2012-09-11	9	2012	m	10	8.3	3.8	1	1	N.A.	-	-	-	N.A.	N.A.	N.A.	N.A.	N.A.	N.A.
KS13/0013	Crocidura russula	67482	Altdorf	Südliche Weinstraße	Rhineland-Palatine	Germany	2012-09-11	9	2012	m	9	7.3	4.2	1	1	N.A.	-	-	-	N.A.	N.A.	N.A.	N.A.	N.A.	N.A.
KS17/1734	Crocidura russula	99947	Issersheilingen	Unstrut-Hainich-Kreis	Thuringia	Germany	2017-08-17	8	2017	m	11	8.2	3.5	0	1	-	-	-	-	N.A.	N.A.	N.A.	N.A.	N.A.	N.A.
KS17/2013	Crocidura leucodon	37355	Niederorschel	Eichsfeld	Thuringia	Germany	2017-10-25	10	2017	w	9	7.6	3	1*	1	-	-	-	-	N.A.	N.A.	N.A.	N.A.	N.A.	N.A.
KS17/2408	Crocidura russula	37359	Büttstedt	Eichsfeld	Thuringia	Germany	u.k.	10	2017	m	9	8	3.6	0	1	-	-	-	-	N.A.	N.A.	N.A.	N.A.	N.A.	N.A.
KS17/2447	Crocidura leucodon	99976	Rodeberg	Unstrut-Hainich-Kreis	Thuringia	Germany	2017-10-25	10	2017	w	10	7	3	1*	1	-	-	-	-	N.A.	N.A.	N.A.	N.A.	N.A.	N.A.
KS17/2488	Crocidura leucodon	99988	Heyerode	Unstrut-Hainich-Kreis	Thuringia	Germany	2017-10-28	10	2017	w	11	8.1	2.9	1*	1	-	-	-	-	N.A.	N.A.	N.A.	N.A.	N.A.	N.A.
KS18/0002	Crocidura russula	48268	Greven	Steinfurt	North Rhine-Westphalia	Germany	2015-10-22	10	2015	w	8	8	4.4	1	0	N.A.	-	-	-	-	-	-	-	-	-
KS18/0003	Crocidura russula	48163	Münster	Stadt Münster (Westfalen)	North Rhine-Westphalia	Germany	2015-10-23	10	2015	w	7	7.2	4	1	1	N.A.	-	-	-	N.A.	N.A.	N.A.	N.A.	N.A.	N.A.
KS18/0004	Crocidura russula	48167	Münster	Stadt Münster (Westfalen)	North Rhine-Westphalia	Germany	2015-10-23	10	2015	w	11	7.3	3.2	1	1	N.A.	-	-	-	N.A.	N.A.	N.A.	N.A.	N.A.	N.A.
KS18/0005	Crocidura russula	48167	Münster	Stadt Münster (Westfalen)	North Rhine-Westphalia	Germany	2015-10-22	10	2015	w	8	7	3.5	1	1	N.A.	-	-	-	N.A.	N.A.	N.A.	N.A.	N.A.	N.A.
KS18/0006	Crocidura russula	48268	Greven	Steinfurt	North Rhine-Westphalia	Germany	2015-10-22	10	2015	m	6	7.6	3.8	1	1	N.A.	-	-	-	N.A.	N.A.	N.A.	N.A.	N.A.	N.A.
KS18/0007	Crocidura russula	48268	Greven	Steinfurt	North Rhine-Westphalia	Germany	2015-10-22	10	2015	m	7	6.3	3.5	1	1	N.A.	-	-	-	N.A.	N.A.	N.A.	N.A.	N.A.	N.A.
KS18/0008	Crocidura russula	48167	Münster	Stadt Münster (Westfalen)	North Rhine-Westphalia	Germany	2015-10-22	10	2015	w	9.6	6.9	4	1	1	N.A.	-	-	-	N.A.	N.A.	N.A.	N.A.	N.A.	N.A.
KS18/0009	Crocidura russula	48163	Münster	Stadt Münster (Westfalen)	North Rhine-Westphalia	Germany	2015-10-23	10	2015	w	11	7.4	3.1	1	1	N.A.	-	-	-	N.A.	N.A.	N.A.	N.A.	N.A.	N.A.
KS18/0010	Crocidura russula	48163	Münster	Stadt Münster (Westfalen)	North Rhine-Westphalia	Germany	2015-10-19	10	2015	m	9.7	6.9	4.2	1	1	N.A.	-	-	-	N.A.	N.A.	N.A.	N.A.	N.A.	N.A.
KS18/0011	Crocidura russula	48161	Münster	Stadt Münster (Westfalen)	North Rhine-Westphalia	Germany	2015-10-21	10	2015	m	8	6.1	4.4	1	0	N.A.	-	-	-	-	-	-	-	-	-
KS18/0012	Crocidura russula	48163	Münster	Stadt Münster (Westfalen)	North Rhine-Westphalia	Germany	2015-10-22	10	2015	m	7.4	6.5	3.8	1	1	N.A.	-	-	-	N.A.	N.A.	N.A.	N.A.	N.A.	N.A.
KS18/0013	Crocidura russula	48163	Münster	Stadt Münster (Westfalen)	North Rhine-Westphalia	Germany	2015-10-23	10	2015	w	8	7.8	4	1	1	N.A.	-	-	-	N.A.	N.A.	N.A.	N.A.	N.A.	N.A.
KS18/0014	Crocidura russula	48163	Münster	Stadt Münster (Westfalen)	North Rhine-Westphalia	Germany	2015-10-23	10	2015	w	7.6	7.1	3.7	1	1	N.A.	-	-	-	N.A.	N.A.	N.A.	N.A.	N.A.	N.A.
KS18/0015	Crocidura russula	48163	Münster	Stadt Münster (Westfalen)	North Rhine-Westphalia	Germany	2015-10-23	10	2015	w	12	7.8	4	1	1	N.A.	-	-	-	N.A.	N.A.	N.A.	N.A.	N.A.	N.A.
KS18/0016	Crocidura russula	48167	Münster	Stadt Münster (Westfalen)	North Rhine-Westphalia	Germany	2015-10-23	10	2015	w	7.7	7.4	3.8	0	1	-	-	-	-	N.A.	N.A.	N.A.	N.A.	N.A.	N.A.
KS18/0017	Crocidura russula	48167	Münster	Stadt Münster (Westfalen)	North Rhine-Westphalia	Germany	2015-10-23	10	2015	m	8.7	7.7	3.9	1	1	N.A.	-	-	-	N.A.	N.A.	N.A.	N.A.	N.A.	N.A.
KS18/0018	Crocidura russula	48167	Münster	Stadt Münster (Westfalen)	North Rhine-Westphalia	Germany	2015-10-23	10	2015	m	7.4	6.5	4	1	1	N.A.	-	-	-	N.A.	N.A.	N.A.	N.A.	N.A.	N.A.
KS18/0019	Crocidura russula	48167	Münster	Stadt Münster (Westfalen)	North Rhine-Westphalia	Germany	2015-10-24	10	2015	m	8.3	7	3.8	1	1	N.A.	-	-	-	N.A.	N.A.	N.A.	N.A.	N.A.	N.A.
KS18/0020	Crocidura russula	48167	Münster	Stadt Münster (Westfalen)	North Rhine-Westphalia	Germany	2015-10-22	10	2015	w	7.6	6.8	3.5	1	1	N.A.	-	-	-	N.A.	N.A.	N.A.	N.A.	N.A.	N.A.
KS18/0021	Crocidura russula	48167	Münster	Stadt Münster (Westfalen)	North Rhine-Westphalia	Germany	2015-10-22	10	2015	w	9.3	6.8	3.8	1	1	N.A.	-	-	-	N.A.	N.A.	N.A.	N.A.	N.A.	N.A.
KS18/0022	Crocidura russula	48268	Greven	Steinfurt	North Rhine-Westphalia	Germany	2015-10-22	10	2015	w	6.2	6.2	3.3	1	1	N.A.	-	-	-	N.A.	N.A.	N.A.	N.A.	N.A.	N.A.
KS18/0023	Crocidura russula	48268	Greven	Steinfurt	North Rhine-Westphalia	Germany	2015-10-22	10	2015	w	9.2	7	3.5	1	1	N.A.	-	-	-	N.A.	N.A.	N.A.	N.A.	N.A.	N.A.
KS18/0024	Crocidura russula	48268	Greven	Steinfurt	North Rhine-Westphalia	Germany	2015-10-22	10	2015	m	7.3	7.6	3.6	1	1	N.A.	-	-	-	N.A.	N.A.	N.A.	N.A.	N.A.	N.A.
KS18/0025	Crocidura russula	48268	Greven	Steinfurt	North Rhine-Westphalia	Germany	2015-10-22	10	2015	m	10.2	6.9	3.5	1	1	N.A.	-	-	-	N.A.	N.A.	N.A.	N.A.	N.A.	N.A.
KS18/0026	Crocidura russula	48268	Greven	Steinfurt	North Rhine-Westphalia	Germany	2015-10-22	10	2015	w	8	6.6	3.9	1	1	N.A.	-	-	-	N.A.	N.A.	N.A.	N.A.	N.A.	N.A.
KS18/0079	Crocidura russula	48163	Münster	Stadt Münster (Westfalen)	North Rhine-Westphalia	Germany	2015-10-19	10	2015	w	10.3	7.4	3.4	1	1	N.A.	-	-	-	N.A.	N.A.	N.A.	N.A.	N.A.	N.A.
KS18/0080	Crocidura russula	48163	Münster	Stadt Münster (Westfalen)	North Rhine-Westphalia	Germany	2015-10-19	10	2015	m	9.2	6.9	3.6	1	1	N.A.	-	-	-	N.A.	N.A.	N.A.	N.A.	N.A.	N.A.
KS18/0081	Crocidura russula	48163	Münster	Stadt Münster (Westfalen)	North Rhine-Westphalia	Germany	2015-10-19	10	2015	m	11.3	7.1	3.8	1	1	N.A.	-	-	-	N.A.	N.A.	N.A.	N.A.	N.A.	N.A.
KS18/0082	Crocidura russula	48163	Münster	Stadt Münster (Westfalen)	North Rhine-Westphalia	Germany	2015-11-07	11	2015	w	9	7.4	4	1	1	N.A.	-	-	-	N.A.	N.A.	N.A.	N.A.	N.A.	N.A.
KS18/0083	Crocidura russula	48163	Münster	Stadt Münster (Westfalen)	North Rhine-Westphalia	Germany	2015-11-07	11	2015	w	9.1	7.2	3.8	1	1	N.A.	-	-	-	N.A.	N.A.	N.A.	N.A.	N.A.	N.A.
KS18/0084	Crocidura russula	48163	Münster	Stadt Münster (Westfalen)	North Rhine-Westphalia	Germany	2015-11-07	11	2015	m	10	7.2	3.8	1	1	N.A.	-	-	-	N.A.	N.A.	N.A.	N.A.	N.A.	N.A.
KS18/0085	Crocidura russula	48163	Münster	Stadt Münster (Westfalen)	North Rhine-Westphalia	Germany	2015-11-07	11	2015	w	12.4	7	4	1	1	N.A.	-	-	-	N.A.	N.A.	N.A.	N.A.	N.A.	N.A.
KS18/0086	Crocidura russula	48163	Münster	Stadt Münster (Westfalen)	North Rhine-Westphalia	Germany	2015-11-08	11	2015	w	10.5	7.4	3.6	1	1	N.A.	-	-	-	N.A.	N.A.	N.A.	N.A.	N.A.	N.A.
KS18/0088	Crocidura russula	48167	Münster	Stadt Münster (Westfalen)	North Rhine-Westphalia	Germany	2015-11-10	11	2015	m	10.9	7.2	3.7	1	1	N.A.	-	-	-	N.A.	N.A.	N.A.	N.A.	N.A.	N.A.
KS18/0089	Crocidura russula	48167	Münster	Stadt Münster (Westfalen)	North Rhine-Westphalia	Germany	2015-11-10	11	2015	w	9.8	7.5	3.8	1	1	N.A.	-	-	-	N.A.	N.A.	N.A.	N.A.	N.A.	N.A.
KS18/0090	Crocidura russula	48167	Münster	Stadt Münster (Westfalen)	North Rhine-Westphalia	Germany	2015-10-22	10	2015	w	7.4	6.1	3.5	1	1	N.A.	-	-	-	N.A.	N.A.	N.A.	N.A.	N.A.	N.A.
KS18/0091	Crocidura russula	48167	Münster	Stadt Münster (Westfalen)	North Rhine-Westphalia	Germany	2015-10-22	10	2015	w	8.8	6.8	3.6	1	1	positive	N.A.	-	-	N.A.	N.A.	N.A.	N.A.	N.A.	N.A.
KS18/0092	Crocidura russula	48167	Münster	Stadt Münster (Westfalen)	North Rhine-Westphalia	Germany	2015-11-10	11	2015	w	10.4	7.3	3.7	1	1	N.A.	-	-	-	N.A.	N.A.	N.A.	N.A.	N.A.	N.A.
KS18/0093	Crocidura russula	48167	Münster	Stadt Münster (Westfalen)	North Rhine-Westphalia	Germany	2015-11-11	11	2015	w	9.1	6.7	3.9	1	1	N.A.	-	-	-	N.A.	N.A.	N.A.	N.A.	N.A.	N.A.
KS18/0094	Crocidura russula	48167	Münster	Stadt Münster (Westfalen)	North Rhine-Westphalia	Germany	2015-10-22	10	2015	w	10.1	7	3.7	1	1	N.A.	-	-	-	N.A.	N.A.	N.A.	N.A.	N.A.	N.A.
KS18/0095	Crocidura russula	48161	Münster	Stadt Münster (Westfalen)	North Rhine-Westphalia	Germany	2015-10-19	10	2015	w	9	7.2	3.9	1	1	N.A.	-	-	-	N.A.	N.A.	N.A.	N.A.	N.A.	N.A.
KS18/0096	Crocidura russula	48161	Münster	Stadt Münster (Westfalen)	North Rhine-Westphalia	Germany	2015-11-07	11	2015	w	8.9	7	3.7	1	1	N.A.	-	-	-	N.A.	N.A.	N.A.	N.A.	N.A.	N.A.
KS18/0097	Crocidura russula	48161	Münster	Stadt Münster (Westfalen)	North Rhine-Westphalia	Germany	2015-10-19	10	2015	m	10.2	7	3.4	1	1	N.A.	-	-	-	N.A.	N.A.	N.A.	N.A.	N.A.	N.A.
KS18/0098	Crocidura russula	48161	Münster	Stadt Münster (Westfalen)	North Rhine-Westphalia	Germany	2015-10-19	10	2015	w	11.7	7.4	3.5	1	1	N.A.	-	-	-	N.A.	N.A.	N.A.	N.A.	N.A.	N.A.
KS18/0099	Crocidura russula	48161	Münster	Stadt Münster (Westfalen)	North Rhine-Westphalia	Germany	2015-11-07	11	2015	m	9.1	7.1	3.7	1	1	N.A.	-	-	-	N.A.	N.A.	N.A.	N.A.	N.A.	N.A.
KS18/0100	Crocidura russula	48161	Münster	Stadt Münster (Westfalen)	North Rhine-Westphalia	Germany	2015-11-08	11	2015	u.k.	7.2	7.2	3.9	1	1	N.A.	-	-	-	N.A.	N.A.	N.A.	N.A.	N.A.	N.A.
KS18/0101	Crocidura russula	48268	Greven	Steinfurt	North Rhine-Westphalia	Germany	2015-10-23	10	2015	w	8.7	7.1	3.7	1	1	N.A.	-	-	-	positive	N.A.	N.A.	N.A.	N.A.	N.A.
KS18/0102	Crocidura russula	48268	Greven	Steinfurt	North Rhine-Westphalia	Germany	2015-11-10	11	2015	m	9.2	6.4	u.k.	1	1	N.A.	-	-	-	N.A.	N.A.	N.A.	N.A.	N.A.	N.A.
KS18/0103	Crocidura russula	48268	Greven	Steinfurt	North Rhine-Westphalia	Germany	2015-11-10	11	2015	w	8.2	6.3	4.2	1	1	N.A.	-	-	-	N.A.	N.A.	N.A.	N.A.	N.A.	N.A.
KS18/0104	Crocidura russula	48268	Greven	Steinfurt	North Rhine-Westphalia	Germany	2015-11-10	11	2015	u.k.	7.2	6.7	4	1	1	N.A.	-	-	-	N.A.	N.A.	N.A.	N.A.	N.A.	N.A.
KS18/0106	Crocidura russula	48268	Greven	Steinfurt	North Rhine-Westphalia	Germany	2015-11-10	11	2015	w	6.3	6.9	3.8	1	1	N.A.	-	-	-	N.A.	N.A.	N.A.	N.A.	N.A.	N.A.
KS18/0107	Crocidura russula	48268	Greven	Steinfurt	North Rhine-Westphalia	Germany	2015-11-11	11	2015	w	10.7	7.1	3.6	1	1	N.A.	-	-	-	N.A.	N.A.	N.A.	N.A.	N.A.	N.A.
KS18/0108	Crocidura russula	48161	Münster	Stadt Münster (Westfalen)	North Rhine-Westphalia	Germany	2015-10-20	10	2015	w	10.3	7.2	3.7	1	1	N.A.	-	-	-	N.A.	N.A.	N.A.	N.A.	N.A.	N.A.
KS18/0109	Crocidura russula	48161	Münster	Stadt Münster (Westfalen)	North Rhine-Westphalia	Germany	2015-10-21	10	2015	w	9.6	6.5	3.9	1	1	N.A.	-	-	-	N.A.	N.A.	N.A.	N.A.	N.A.	N.A.
KS18/0110	Crocidura russula	48161	Münster	Stadt Münster (Westfalen)	North Rhine-Westphalia	Germany	2015-10-21	10	2015	m	10	6.8	3.5	1	1	N.A.	-	-	-	N.A.	N.A.	N.A.	N.A.	N.A.	N.A.
KS18/0111	Crocidura russula	48161	Münster	Stadt Münster (Westfalen)	North Rhine-Westphalia	Germany	2015-11-07	11	2015	m	9.4	7.6	3.8	1	1	N.A.	-	-	-	N.A.	N.A.	N.A.	N.A.	N.A.	N.A.
KS18/0112	Crocidura russula	48161	Münster	Stadt Münster (Westfalen)	North Rhine-Westphalia	Germany	2015-11-07	11	2015	w	9.2	7.3	3.8	1	1	N.A.	-	-	-	N.A.	N.A.	N.A.	N.A.	N.A.	N.A.
KS18/0113	Crocidura russula	48161	Münster	Stadt Münster (Westfalen)	North Rhine-Westphalia	Germany	2015-11-07	11	2015	w	9.3	6.7	3.5	1	1	N.A.	-	-	-	N.A.	N.A.	N.A.	N.A.	N.A.	N.A.
KS18/0114	Crocidura russula	48161	Münster	Stadt Münster (Westfalen)	North Rhine-Westphalia	Germany	2015-11-08	11	2015	m	10.8	6.6	4	1	1	N.A.	-	-	-	N.A.	N.A.	N.A.	N.A.	N.A.	N.A.
KS18/0115	Crocidura russula	48161	Münster	Stadt Münster (Westfalen)	North Rhine-Westphalia	Germany	2015-11-08	11	2015	m	8.8	7	3.6	1	1	N.A.	-	-	-	N.A.	N.A.	N.A.	N.A.	N.A.	N.A.
KS18/0116	Crocidura russula	48161	Münster	Stadt Münster (Westfalen)	North Rhine-Westphalia	Germany	2015-11-08	11	2015	w	9.1	7	3.3	1	1	N.A.	-	-	-	N.A.	N.A.	N.A.	N.A.	N.A.	N.A.
KS18/0117	Crocidura russula	48161	Münster	Stadt Münster (Westfalen)	North Rhine-Westphalia	Germany	2015-10-19	10	2015	m	9.3	6.3	3.7	1	1	N.A.	-	-	-	N.A.	N.A.	N.A.	N.A.	N.A.	N.A.
KS18/0118	Crocidura russula	48161	Münster	Stadt Münster (Westfalen)	North Rhine-Westphalia	Germany	2015-10-19	10	2015	m	8.4	6.7	4	1	1	N.A.	-	-	-	N.A.	N.A.	N.A.	N.A.	N.A.	N.A.
KS18/0119	Crocidura russula	48161	Münster	Stadt Münster (Westfalen)	North Rhine-Westphalia	Germany	2015-10-20	10	2015	w	8.7	7.3	3.6	1	1	N.A.	-	-	-	N.A.	N.A.	N.A.	N.A.	N.A.	N.A.
KS18/0120	Crocidura russula	48161	Münster	Stadt Münster (Westfalen)	North Rhine-Westphalia	Germany	2015-10-20	10	2015	w	7.6	6.5	3.6	1	1	N.A.	-	-	-	N.A.	N.A.	N.A.	N.A.	N.A.	N.A.
KS18/0121	Crocidura russula	48161	Münster	Stadt Münster (Westfalen)	North Rhine-Westphalia	Germany	2015-10-20	10	2015	w	7	6.5	4	1	1	N.A.	-	-	-	N.A.	N.A.	N.A.	N.A.	N.A.	N.A.
KS18/0122	Crocidura russula	48161	Münster	Stadt Münster (Westfalen)	North Rhine-Westphalia	Germany	2015-10-20	10	2015	m	8.9	6	3.6	1	1	N.A.	-	-	-	N.A.	N.A.	N.A.	N.A.	N.A.	N.A.
KS18/0123	Crocidura russula	48161	Münster	Stadt Münster (Westfalen)	North Rhine-Westphalia	Germany	2015-11-09	11	2015	w	7.3	5.9	3.5	1	1	N.A.	-	-	-	N.A.	N.A.	N.A.	N.A.	N.A.	N.A.
KS18/0125	Crocidura russula	48163	Münster	Stadt Münster (Westfalen)	North Rhine-Westphalia	Germany	2015-10-19	10	2015	w	12.1	7.3	3.7	1	1	positive	N.A.	N.A.	-	N.A.	N.A.	N.A.	N.A.	N.A.	N.A.
KS18/0126	Crocidura russula	48163	Münster	Stadt Münster (Westfalen)	North Rhine-Westphalia	Germany	2015-10-19	10	2015	w	10.6	6.6	3.6	1	1	positive	N.A.	-	-	N.A.	N.A.	N.A.	N.A.	N.A.	N.A.
KS18/0127	Crocidura russula	48163	Münster	Stadt Münster (Westfalen)	North Rhine-Westphalia	Germany	2015-10-19	10	2015	w	8.2	6.5	4.2	1	1	N.A.	-	-	-	N.A.	N.A.	N.A.	N.A.	N.A.	N.A.
KS18/0128	Crocidura russula	48163	Münster	Stadt Münster (Westfalen)	North Rhine-Westphalia	Germany	2015-10-20	10	2015	m	5.8	5	3.4	1	1	N.A.	-	-	-	N.A.	N.A.	N.A.	N.A.	N.A.	N.A.
KS18/0129	Crocidura russula	48163	Münster	Stadt Münster (Westfalen)	North Rhine-Westphalia	Germany	2015-10-20	10	2015	m	5.9	6.1	3.7	1	1	N.A.	-	-	-	N.A.	N.A.	N.A.	N.A.	N.A.	N.A.
KS18/0130	Crocidura russula	48163	Münster	Stadt Münster (Westfalen)	North Rhine-Westphalia	Germany	2015-10-20	10	2015	m	8.2	6.9	3.7	1	1	N.A.	-	-	-	N.A.	N.A.	N.A.	N.A.	N.A.	N.A.
KS18/0131	Crocidura russula	48163	Münster	Stadt Münster (Westfalen)	North Rhine-Westphalia	Germany	2015-10-20	10	2015	m	5.4	5.7	3.6	1	1	N.A.	-	-	-	N.A.	N.A.	N.A.	N.A.	N.A.	N.A.
KS18/0132	Crocidura russula	48163	Münster	Stadt Münster (Westfalen)	North Rhine-Westphalia	Germany	2015-11-07	10	2015	m	8.9	7.1	3.5	1	1	N.A.	-	-	-	N.A.	N.A.	N.A.	N.A.	N.A.	N.A.
KS18/0135	Crocidura russula	48163	Münster	Stadt Münster (Westfalen)	North Rhine-Westphalia	Germany	2015-11-07	11	2015	m	7.9	6.5	3.5	1	1	N.A.	-	-	-	N.A.	N.A.	N.A.	N.A.	N.A.	N.A.
KS18/0136	Crocidura russula	48163	Münster	Stadt Münster (Westfalen)	North Rhine-Westphalia	Germany	2015-11-07	11	2015	m	8.9	6.9	u.k.	1	1	N.A.	-	-	-	N.A.	N.A.	N.A.	N.A.	N.A.	N.A.
KS18/0137	Crocidura russula	48163	Münster	Stadt Münster (Westfalen)	North Rhine-Westphalia	Germany	2015-11-08	11	2015	u.k.	6.9	6.1	3.8	1	1	N.A.	-	-	-	N.A.	N.A.	N.A.	N.A.	N.A.	N.A.
KS18/0138	Crocidura russula	48163	Münster	Stadt Münster (Westfalen)	North Rhine-Westphalia	Germany	2015-11-08	11	2015	m	8.6	6.9	3.4	1	1	N.A.	-	-	-	N.A.	N.A.	N.A.	N.A.	N.A.	N.A.
KS18/0139	Crocidura russula	48268	Greven	Steinfurt	North Rhine-Westphalia	Germany	2015-10-22	10	2015	m	8.1	6.1	3.3	1	1	N.A.	-	-	-	N.A.	N.A.	N.A.	N.A.	N.A.	N.A.
KS18/0140	Crocidura russula	48268	Greven	Steinfurt	North Rhine-Westphalia	Germany	2015-10-22	10	2015	m	8.4	5.9	3.5	1	1	N.A.	-	-	-	N.A.	N.A.	N.A.	N.A.	N.A.	N.A.
KS18/0141	Crocidura russula	48268	Greven	Steinfurt	North Rhine-Westphalia	Germany	2015-10-22	10	2015	m	8.4	6.4	3.8	1	1	N.A.	-	-	-	N.A.	N.A.	N.A.	N.A.	N.A.	N.A.
KS18/0142	Crocidura russula	48268	Greven	Steinfurt	North Rhine-Westphalia	Germany	2015-10-22	10	2015	w	7.9	6.1	3.5	1	1	N.A.	-	-	-	N.A.	N.A.	N.A.	N.A.	N.A.	N.A.
KS18/0143	Crocidura russula	48268	Greven	Steinfurt	North Rhine-Westphalia	Germany	2015-10-22	10	2015	w	9.3	6.6	3.3	1	1	N.A.	-	-	-	N.A.	N.A.	N.A.	N.A.	N.A.	N.A.
KS18/0144	Crocidura russula	48268	Greven	Steinfurt	North Rhine-Westphalia	Germany	2015-10-22	10	2015	w	6.3	6.3	3.2	1	1	N.A.	-	-	-	N.A.	N.A.	N.A.	N.A.	N.A.	N.A.
KS18/0145	Crocidura russula	48167	Münster	Stadt Münster (Westfalen)	North Rhine-Westphalia	Germany	2015-10-23	11	2015	m	9	6.3	3.6	1	1	N.A.	-	-	-	N.A.	N.A.	N.A.	N.A.	N.A.	N.A.
KS18/0146	Crocidura russula	48167	Münster	Stadt Münster (Westfalen)	North Rhine-Westphalia	Germany	2015-11-10	11	2015	w	9.5	6.8	3.7	1	1	N.A.	-	-	-	N.A.	N.A.	N.A.	N.A.	N.A.	N.A.
KS18/0147	Crocidura russula	48163	Münster	Stadt Münster (Westfalen)	North Rhine-Westphalia	Germany	2015-10-22	10	2015	m	8.7	7.2	3.8	1	1	N.A.	-	-	-	N.A.	N.A.	N.A.	N.A.	N.A.	N.A.
KS18/0772	Crocidura russula	7410	Mersch	Mersch	-	Luxembourg	2017-12-04	12	2017	w	13.4	11	3	1	0	N.A.	-	-	-	-	-	-	-	-	-
KS18/0774	Crocidura russula	709	Vichten	Redingen	-	Luxembourg	2017-12-03	12	2017	m	13.1	9	3	1	0	N.A.	-	-	-	-	-	-	-	-	-
KS18/1079	Crocidura russula	6458	Hausneindorf	Harz	Saxony-Anhalt	Germany	u.k.	11	2015	w	9.8	6.8	3.5	1	1	N.A.	-	-	-	N.A.	N.A.	N.A.	N.A.	N.A.	N.A.
KS18/1080	Crocidura russula	6458	Hausneindorf	Harz	Saxony-Anhalt	Germany	u.k.	11	2015	m	10.1	7	3.4	1	1	N.A.	-	-	-	N.A.	N.A.	N.A.	N.A.	N.A.	N.A.
KS18/1133	Crocidura russula	75447	Diefenbach	Sternenfels	Baden-Wuerttemberg	Germany	u.k.	u.k.	u.k.	w	3.5	4.6	2.8	1	0	N.A.	-	-	-	-	-	-	-	-	-
KS18/1448	Crocidura leucodon	91781	Weißenburg i. Bay.	Weißenburg-Gunzenhausen	Bavaria	Germany	2013-10-30	10	2013	m	10.3	7	2.4	1	1	N.A.	-	-	-	N.A.	N.A.	N.A.	N.A.	N.A.	N.A.
KS18/1876	Crocidura russula	39576	Stendal, Stadt	Stendal	Saxony-Anhalt	Germany	2018-09-21	9	2018	w	5.8	7.3	3.6	1	1	N.A.	-	-	-	N.A.	N.A.	N.A.	N.A.	N.A.	N.A.
KS18/1877	Crocidura russula	39576	Stendal, Stadt	Stendal	Saxony-Anhalt	Germany	2018-09-21	9	2018	m	6.7	7.8	3.4	0	1	-	-	-	-	N.A.	N.A.	N.A.	N.A.	N.A.	N.A.
KS18/1878	Crocidura leucodon	39576	Stendal, Stadt	Stendal	Saxony-Anhalt	Germany	2018-09-21	9	2018	w	5.1	7.5	3	1	0	N.A.	-	-	-	-	-	-	-	-	-
KS19/0143	Crocidura leucodon	84326	Falkenberg	Rottal-Inn	Bavaria	Germany	u.k.	u.k.	u.k.	w	11	7.5	3	1	1	N.A.	-	-	-	N.A.	N.A.	N.A.	N.A.	N.A.	N.A.
KS19/0162	Crocidura leucodon	85241	Hebertshausen	Dachau	Bavaria	Germany	2018-11-01	11	2018	w	9	6.5	3	1	1	N.A.	-	-	-	N.A.	N.A.	N.A.	N.A.	N.A.	N.A.
KS19/0165	Crocidura leucodon	85241	Hebertshausen	Dachau	Bavaria	Germany	2018-11-18	11	2018	m	7	7	2.5	1	1	N.A.	-	-	-	N.A.	N.A.	N.A.	N.A.	N.A.	N.A.
KS19/0166	Crocidura leucodon	85241	Hebertshausen	Dachau	Bavaria	Germany	2018-08-23	8	2018	m	9	7	3	1	1	N.A.	-	-	-	N.A.	N.A.	N.A.	N.A.	N.A.	N.A.
KS19/0168	Crocidura leucodon	85241	Hebertshausen	Dachau	Bavaria	Germany	2018-09-02	9	2018	w	7	7	3	1	1	N.A.	-	-	-	N.A.	N.A.	N.A.	N.A.	N.A.	N.A.
KS19/0169	Crocidura leucodon	85241	Hebertshausen	Dachau	Bavaria	Germany	2018-08-12	8	2018	w	6	6	3	1	1	N.A.	-	-	-	N.A.	N.A.	N.A.	N.A.	N.A.	N.A.
KS19/0171	Crocidura leucodon	85241	Hebertshausen	Dachau	Bavaria	Germany	2018-07-31	7	2018	m	6	6	3	1	1	N.A.	-	-	-	N.A.	N.A.	N.A.	N.A.	N.A.	N.A.
KS19/0174	Crocidura leucodon	85241	Hebertshausen	Dachau	Bavaria	Germany	2018-09-03	9	2018	w	8	7	3	1	1	N.A.	-	-	-	N.A.	N.A.	N.A.	N.A.	N.A.	N.A.
KS19/0175	Crocidura leucodon	85241	Hebertshausen	Dachau	Bavaria	Germany	2018-10-06	10	2018	w	6	6	3	1	1	N.A.	-	-	-	N.A.	N.A.	N.A.	N.A.	N.A.	N.A.
KS19/0441	Crocidura leucodon	39264	Lindau, Stadt	Anhalt-Bitterfeld	Saxony-Anhalt	Germany	2014-10-06	10	2014	m	8.5	6.5	3	1	1	N.A.	-	-	-	N.A.	N.A.	N.A.	N.A.	N.A.	N.A.
KS19/0444	Crocidura russula	39264	Lindau, Stadt	Anhalt-Bitterfeld	Saxony-Anhalt	Germany	2014-10-13	10	2014	m	5	6	3	1	1	positive	positive	-	-	N.A.	N.A.	N.A.	N.A.	N.A.	N.A.
KS19/0445	Crocidura leucodon	39264	Lindau, Stadt	Anhalt-Bitterfeld	Saxony-Anhalt	Germany	2015-03-02	3	2015	m	9.6	6.5	3	1	1	N.A.	-	-	-	N.A.	N.A.	N.A.	N.A.	N.A.	N.A.
KS19/0446	Crocidura leucodon	39264	Lindau, Stadt	Anhalt-Bitterfeld	Saxony-Anhalt	Germany	2014-10-14	10	2014	w	9	7	3	1	1	N.A.	-	-	-	N.A.	N.A.	N.A.	N.A.	N.A.	N.A.
KS19/0447	Crocidura russula	39264	Lindau, Stadt	Anhalt-Bitterfeld	Saxony-Anhalt	Germany	2015-03-02	3	2015	m	11	7.5	3.5	1	1	N.A.	-	-	-	N.A.	N.A.	N.A.	N.A.	N.A.	N.A.
KS19/0448	Crocidura leucodon	39264	Lindau, Stadt	Anhalt-Bitterfeld	Saxony-Anhalt	Germany	2014-10-12	10	2014	m	8	6.5	2.5	1	1	N.A.	-	-	-	N.A.	N.A.	N.A.	N.A.	N.A.	N.A.
KS19/0449	Crocidura leucodon	39264	Lindau, Stadt	Anhalt-Bitterfeld	Saxony-Anhalt	Germany	2014-09-27	9	2014	w	6.4	5	2.5	1	1	N.A.	-	-	-	N.A.	N.A.	N.A.	N.A.	N.A.	N.A.
KS19/0490	Crocidura suaveolens	16515	Oranienburg	Oberhavel	Brandenburg	Germany	2019-06-02	6	2019	m	6.7	6.5	2.5	1	1	N.A.	-	-	-	N.A.	N.A.	N.A.	N.A.	N.A.	N.A.
KS19/0491	Crocidura suaveolens	16515	Oranienburg	Oberhavel	Brandenburg	Germany	2019-06-02	6	2019	w	6.4	6	3.5	1	1	N.A.	-	-	-	N.A.	N.A.	N.A.	N.A.	N.A.	N.A.
KS19/0492	Crocidura suaveolens	16515	Oranienburg	Oberhavel	Brandenburg	Germany	2019-06-02	6	2019	m	5.2	6.5	3	0	1	-	-	-	-	N.A.	N.A.	N.A.	N.A.	N.A.	N.A.
KS19/0598	Crocidura leucodon	93177	Altenthann	Regensburg	Bavaria	Germany	2019-06-14	6	2019	w	12.7	7.5	3	1	1	N.A.	-	-	-	N.A.	N.A.	N.A.	N.A.	N.A.	N.A.
KS19/0604	Crocidura leucodon	93177	Altenthann	Regensburg	Bavaria	Germany	2019-06-12	6	2019	m	13	8	3	1	1	N.A.	-	-	-	N.A.	N.A.	N.A.	N.A.	N.A.	N.A.
KS19/0626	Crocidura leucodon	93105	Tegernheim	Regensburg	Bavaria	Germany	2019-07-01	7	2019	m	6.6	6.5	3	1	1	N.A.	-	-	-	N.A.	N.A.	N.A.	N.A.	N.A.	N.A.
KS19/0642	Crocidura leucodon	19322	Breese	Prignitz	Brandenburg	Germany	2019-05-29	5	2019	m	7.8	6	2.5	1	1	N.A.	-	-	-	N.A.	N.A.	N.A.	N.A.	N.A.	N.A.
KS19/0647	Crocidura leucodon	93095	Hagelstadt	Regensburg	Bavaria	Germany	2019-07-28	7	2019	m	5.2	6	2.5	1	1	N.A.	-	-	-	N.A.	N.A.	N.A.	N.A.	N.A.	N.A.
KS19/0934	Crocidura leucodon	93053	Regensburg	Regensburg,Stadt	Bavaria	Germany	2019-08-21	8	2019	m	4.8	6.5	2.6	1	1	N.A.	-	-	-	N.A.	N.A.	N.A.	N.A.	N.A.	N.A.
KS19/0944	Crocidura leucodon	93095	Hagelstadt	Regensburg	Bavaria	Germany	2019-09-26	9	2019	m	7.6	7.5	3	1	1	N.A.	-	-	-	N.A.	N.A.	N.A.	N.A.	N.A.	N.A.
KS19/0945	Crocidura suaveolens	93095	Hagelstadt	Regensburg	Bavaria	Germany	2019-09-28	9	2019	w	3.8	6	2.7	1	1	N.A.	-	-	-	N.A.	N.A.	N.A.	N.A.	N.A.	N.A.
KS19/2461	Crocidura leucodon	99988	Heyerode	Unstrut-Hainich-Kreis	Thuringia	Germany	2019-11-17	11	2019	w	9.5	8.4	u.k.	0	1	-	-	-	-	N.A.	N.A.	N.A.	N.A.	N.A.	N.A.
KS20/0026	Crocidura leucodon	6246	Bad Lauchstädt, Stadt	Saalekreis	Saxony-Anhalt	Germany	2019-09-18	9	2019	m	6.8	6.5	2.5	1	1	N.A.	-	-	-	N.A.	N.A.	N.A.	N.A.	N.A.	N.A.
KS20/0027	Crocidura leucodon	6246	Bad Lauchstädt, Stadt	Saalekreis	Saxony-Anhalt	Germany	2019-09-24	9	2019	m	7.6	5	2	1	1	N.A.	-	-	-	N.A.	N.A.	N.A.	N.A.	N.A.	N.A.
KS20/0028	Crocidura leucodon	6246	Bad Lauchstädt, Stadt	Saalekreis	Saxony-Anhalt	Germany	2019-09-26	9	2019	w	9.3	7	2.5	1	1	N.A.	-	-	-	N.A.	N.A.	N.A.	N.A.	N.A.	N.A.
KS20/0033	Crocidura leucodon	93107	Thalmassing	Regensburg	Bavaria	Germany	2019-11-04	11	2019	m	6.5	7	2	1	1	N.A.	-	-	-	N.A.	N.A.	N.A.	N.A.	N.A.	N.A.
KS20/0040	Crocidura leucodon	92364	Deining	Neumarkt i.d. Oberpfalz	Bavaria	Germany	2019-11-23	11	2019	m	8.6	7.5	3	1	1	N.A.	-	-	-	N.A.	N.A.	N.A.	N.A.	N.A.	N.A.
KS20/0043	Crocidura leucodon	93167	Falkenstein	Cham	Bavaria	Germany	2019-11-26	11	2019	m	8.6	7.5	2.5	1	1	N.A.	-	-	-	N.A.	N.A.	N.A.	N.A.	N.A.	N.A.
KS20/0407	Crocidura leucodon	99974	Mühlhausen/Thüringen	Unstrut-Hainich-Kreis	Thuringia	Germany	2019-11-13	11	2019	m	10.7	7.9	u.k.	0	1	-	-	-	-	N.A.	N.A.	N.A.	N.A.	N.A.	N.A.
KS20/1351	Crocidura russula	77880	Sasbach	Ortenaukreis	Baden-Wuerttemberg	Germany	2020-04-01	4	2020	w	7.1	7	4	1	0	N.A.	-	-	-	-	-	-	-	-	-
KS20/1352	Crocidura russula	81827	München	München,Stadt	Bavaria	Germany	2019-08-11	8	2019	m	11.2	u.k.	u.k.	1	1	N.A.	-	-	-	N.A.	N.A.	N.A.	N.A.	N.A.	N.A.
KS20/1353	Crocidura leucodon	85241	Hebertshausen	Dachau	Bavaria	Germany	2019-09-20	9	2019	w	8.9	7.5	2.5	1	1	N.A.	-	-	-	N.A.	N.A.	N.A.	N.A.	N.A.	N.A.
KS20/1354	Crocidura leucodon	85241	Hebertshausen	Dachau	Bavaria	Germany	2019-07-18	7	2019	w	9.1	7	2.5	1	1	N.A.	-	-	-	N.A.	N.A.	N.A.	N.A.	N.A.	N.A.
KS20/1355	Crocidura leucodon	85241	Hebertshausen	Dachau	Bavaria	Germany	2020-01-05	1	2020	w	7	6.5	3	1	1	N.A.	-	-	-	N.A.	N.A.	N.A.	N.A.	N.A.	N.A.
KS20/1362	Crocidura leucodon	85241	Hebertshausen	Dachau	Bavaria	Germany	2019-12-25	12	2019	w	9	7.5	2.5	1	1	N.A.	-	-	-	N.A.	N.A.	N.A.	N.A.	N.A.	N.A.
KS20/1363	Crocidura leucodon	85241	Hebertshausen	Dachau	Bavaria	Germany	2019-09-29	9	2019	w	6.5	6.5	2.5	1	1	N.A.	-	-	-	N.A.	N.A.	N.A.	N.A.	N.A.	N.A.
KS20/1365	Crocidura leucodon	85241	Hebertshausen	Dachau	Bavaria	Germany	2019-09-13	9	2019	m	8.3	7.5	3.5	1	1	N.A.	-	-	-	N.A.	N.A.	N.A.	N.A.	N.A.	N.A.
KS20/1367	Crocidura leucodon	85241	Hebertshausen	Dachau	Bavaria	Germany	2019-12-27	12	2019	w	8.8	6	2.5	1	1	N.A.	-	-	-	N.A.	N.A.	N.A.	N.A.	N.A.	N.A.
KS20/1368	Crocidura leucodon	85241	Hebertshausen	Dachau	Bavaria	Germany	2019-12-15	12	2019	m	9.1	8	3	1	1	N.A.	-	-	-	N.A.	N.A.	N.A.	N.A.	N.A.	N.A.
KS20/1369	Crocidura russula	97797	Wartmannsroth	Bad Kissingen	Bavaria	Germany	2020-03-04	3	2020	w	10.9	8.5	3	1	1	positive	Leptospira kirschneri	N.A.	OQ865430	N.A.	N.A.	N.A.	N.A.	N.A.	N.A.
KS20/1370	Crocidura russula	97797	Wartmannsroth	Bad Kissingen	Bavaria	Germany	2020-03-07	3	2020	w	13.3	9	4	1	1	N.A.	-	-	-	N.A.	N.A.	N.A.	N.A.	N.A.	N.A.
KS20/1371	Crocidura russula	97797	Wartmannsroth	Bad Kissingen	Bavaria	Germany	2019-05-17	5	2019	m	11.3	8	3.5	1	1	positive	N.A.	-	-	N.A.	N.A.	N.A.	N.A.	N.A.	N.A.
KS20/1372	Crocidura russula	97797	Wartmannsroth	Bad Kissingen	Bavaria	Germany	2019-09-30	9	2019	w	11.4	7.5	3.5	1	1	positive	-	Leptospira kirschneri ST 100	-	N.A.	N.A.	N.A.	N.A.	N.A.	N.A.
KS20/1373	Crocidura russula	96172	Mühlhausen	Erlangen-Höchstadt	Bavaria	Germany	2019-12-15	12	2019	w	10.2	8	3.5	1	0	N.A.	-	-	-	-	-	-	-	-	-
KS20/1374	Crocidura russula	96172	Mühlhausen	Erlangen-Höchstadt	Bavaria	Germany	2019-12-19	12	2019	m	8.7	7	2.5	1	1	N.A.	-	-	-	N.A.	N.A.	N.A.	N.A.	N.A.	N.A.
KS20/1375	Crocidura russula	96172	Mühlhausen	Erlangen-Höchstadt	Bavaria	Germany	u.k.	u.k.	u.k.	u.k.	11.4	8.5	3	1	0	N.A.	-	-	-	-	-	-	-	-	-
KS20/1376	Crocidura russula	96172	Mühlhausen	Erlangen-Höchstadt	Bavaria	Germany	u.k.	u.k.	u.k.	m	10.3	8	3.5	1	1	positive	N.A.	N.A.	-	N.A.	N.A.	N.A.	N.A.	N.A.	N.A.
KS20/1377	Crocidura russula	96172	Mühlhausen	Erlangen-Höchstadt	Bavaria	Germany	u.k.	u.k.	u.k.	w	10.4	8	4	1	1	N.A.	-	-	-	N.A.	N.A.	N.A.	N.A.	N.A.	N.A.
KS20/2419	Crocidura leucodon	93177	Altenthann	Regensburg	Bavaria	Germany	2020-07-08	7	2020	w	12.5	7.8	2.5	1	1	N.A.	-	-	-	N.A.	N.A.	N.A.	N.A.	N.A.	N.A.
KS20/2427	Crocidura suaveolens	84036	Kumhausen	Landshut	Bavaria	Germany	2020-06-21	6	2020	w	7.7	5.5	2.6	1	1	N.A.	-	-	-	N.A.	N.A.	N.A.	N.A.	N.A.	N.A.
KS20/2860	Crocidura leucodon	83559	Gars a. Inn	Mühldorf a. Inn	Bavaria	Germany	u.k.	8	2020	m	7.6	7	2.6	1	1	N.A.	-	-	-	N.A.	N.A.	N.A.	N.A.	N.A.	N.A.
KS20/2863	Crocidura leucodon	93177	Altenthann	Regensburg	Bavaria	Germany	2020-09-02	9	2020	m	6.4	7	3	1	1	N.A.	-	-	-	N.A.	N.A.	N.A.	N.A.	N.A.	N.A.
KS20/2870	Crocidura leucodon	83559	Gars a. Inn	Mühldorf a. Inn	Bavaria	Germany	u.k.	8	2020	m	10.6	7.6	3.2	1	1	N.A.	-	-	-	N.A.	N.A.	N.A.	N.A.	N.A.	N.A.
KS20/2873	Crocidura leucodon	83559	Gars a. Inn	Mühldorf a. Inn	Bavaria	Germany	u.k.	8	2020	w	10.3	7.2	3.2	1	1	N.A.	-	-	-	N.A.	N.A.	N.A.	N.A.	N.A.	N.A.
KS20/2985	Crocidura suaveolens	8322	Mitterfladnitz	Südoststeiermark	Steiermark	Austria	2019-09-09	9	2019	m	5.1	6	3.1	1	1	N.A.	-	-	-	N.A.	N.A.	N.A.	N.A.	N.A.	N.A.
KS20/2986	Crocidura leucodon	8322	Mitterfladnitz	Südoststeiermark	Steiermark	Austria	2019-09-04	9	2019	w	8.4	7.9	2.8	1	1	N.A.	-	-	-	N.A.	N.A.	N.A.	N.A.	N.A.	N.A.
KS20/2987	Crocidura suaveolens	8322	Mitterfladnitz	Südoststeiermark	Steiermark	Austria	2019-09-04	9	2019	u.k.	4.2	5.8	3	1	1	N.A.	-	-	-	N.A.	N.A.	N.A.	N.A.	N.A.	N.A.
KS20/2988	Crocidura suaveolens	8322	Mitterfladnitz	Südoststeiermark	Steiermark	Austria	u.k.	u.k.	2020	w	5.6	6.6	3.2	1	1	N.A.	-	-	-	N.A.	N.A.	N.A.	N.A.	N.A.	N.A.
KS20/2989	Crocidura suaveolens	8322	Mitterfladnitz	Südoststeiermark	Steiermark	Austria	u.k.	u.k.	2020	m	5.8	6.3	3.2	1	1	N.A.	-	-	-	N.A.	N.A.	N.A.	N.A.	N.A.	N.A.
KS20/2990	Crocidura suaveolens	8322	Mitterfladnitz	Südoststeiermark	Steiermark	Austria	u.k.	u.k.	2020	m	5.6	6.1	3.5	1	1	N.A.	-	-	-	N.A.	N.A.	N.A.	N.A.	N.A.	N.A.
KS20/2991	Crocidura suaveolens	8322	Mitterfladnitz	Südoststeiermark	Steiermark	Austria	u.k.	u.k.	2020	w	4.3	5.1	2.9	1	1	N.A.	-	-	-	N.A.	N.A.	N.A.	N.A.	N.A.	N.A.
KS20/2992	Crocidura suaveolens	8322	Mitterfladnitz	Südoststeiermark	Steiermark	Austria	u.k.	u.k.	2020	m	4.2	5.2	3.4	1	1	N.A.	-	-	-	N.A.	N.A.	N.A.	N.A.	N.A.	N.A.
KS20/2993	Crocidura suaveolens	8322	Mitterfladnitz	Südoststeiermark	Steiermark	Austria	u.k.	u.k.	2020	m	5.5	5.9	3.1	1	1	N.A.	-	-	-	N.A.	N.A.	N.A.	N.A.	N.A.	N.A.
KS20/2994	Crocidura suaveolens	8322	Mitterfladnitz	Südoststeiermark	Steiermark	Austria	u.k.	u.k.	2020	m	5.9	6.6	3	1	1	N.A.	-	-	-	N.A.	N.A.	N.A.	N.A.	N.A.	N.A.
KS20/2995	Crocidura suaveolens	8322	Mitterfladnitz	Südoststeiermark	Steiermark	Austria	u.k.	u.k.	2020	m	5	6.3	3.6	1	1	N.A.	-	-	-	N.A.	N.A.	N.A.	N.A.	N.A.	N.A.
KS20/2996	Crocidura suaveolens	8322	Mitterfladnitz	Südoststeiermark	Steiermark	Austria	u.k.	u.k.	2020	w	5.2	6.5	3.2	1	1	N.A.	-	-	-	N.A.	N.A.	N.A.	N.A.	N.A.	N.A.
KS20/2997	Crocidura suaveolens	16949	Putlitz	Prignitz	Brandenburg	Germany	2020-06-19	6	2020	m	7.4	7.4	3.5	1	1	N.A.	-	-	-	N.A.	N.A.	N.A.	N.A.	N.A.	N.A.
KS20/3000	Crocidura leucodon	85241	Hebertshausen	Dachau	Bavaria	Germany	2020-06-28	6	2020	m	10.3	7.6	3.5	1	1	N.A.	-	-	-	N.A.	N.A.	N.A.	N.A.	N.A.	N.A.
KS20/3002	Crocidura russula	6943	Riefensberg	Bregenz	Vorarlberg	Austria	2020-07-16	7	2020	w	7.9	6.9	4	1	1	N.A.	-	-	-	N.A.	N.A.	N.A.	N.A.	N.A.	N.A.
KS20/3004	Crocidura leucodon	6952	Hittisau	Bregenz	Vorarlberg	Austria	2020-07-17	7	2020	w	8.1	7.4	4.5	1	1	N.A.	-	-	-	N.A.	N.A.	N.A.	N.A.	N.A.	N.A.
KS20/3015	Crocidura russula	6952	Hittisau	Bregenz	Vorarlberg	Austria	u.k.	u.k.	u.k.	w	7.5	6.7	3.6	1	1	N.A.	-	-	-	N.A.	N.A.	N.A.	N.A.	N.A.	N.A.
KS20/3016	Crocidura leucodon	85241	Hebertshausen	Dachau	Bavaria	Germany	2020-05-19	5	2020	w	5.9	6.5	2.6	1	1	N.A.	-	-	-	N.A.	N.A.	N.A.	N.A.	N.A.	N.A.
KS20/3019	Crocidura leucodon	8332	Edelsbach	Südoststeiermark	Steiermark	Austria	u.k.	u.k.	u.k.	w	9.3	7.6	2.9	1	1	N.A.	-	-	-	N.A.	N.A.	N.A.	N.A.	N.A.	N.A.
KS20/3020	Crocidura leucodon	8332	Edelsbach	Südoststeiermark	Steiermark	Austria	u.k.	u.k.	u.k.	m	10.7	7.7	3.2	1	1	N.A.	-	-	-	N.A.	N.A.	N.A.	N.A.	N.A.	N.A.
KS20/3021	Crocidura suaveolens	8332	Edelsbach	Südoststeiermark	Steiermark	Austria	u.k.	u.k.	u.k.	w	4	6.4	3.1	1	1	N.A.	-	-	-	N.A.	N.A.	N.A.	N.A.	N.A.	N.A.
KS20/3058	Crocidura russula	35119	Rosenthal	Waldeck-Frankenberg	Hesse	Germany	2019-09-01	9	2019	w	10.1	6.9	3.5	1	1	N.A.	-	-	-	N.A.	N.A.	N.A.	N.A.	N.A.	N.A.
KS20/3112	Crocidura russula	6458	Hausneindorf	Harz	Saxony-Anhalt	Germany	2020-10-12	10	2020	w	9.8	8.4	3.4	1	1	N.A.	-	-	-	N.A.	N.A.	N.A.	N.A.	N.A.	N.A.
KS20/3113	Crocidura russula	6458	Hausneindorf	Harz	Saxony-Anhalt	Germany	2020-10-12	10	2020	m	11.4	8.2	3.6	1	1	N.A.	-	-	-	N.A.	N.A.	N.A.	N.A.	N.A.	N.A.
KS20/3114	Crocidura russula	6458	Hausneindorf	Harz	Saxony-Anhalt	Germany	2020-10-05	10	2020	w	9.8	7.5	3.3	1	1	N.A.	-	-	-	N.A.	N.A.	N.A.	N.A.	N.A.	N.A.
KS20/3115	Crocidura russula	6458	Hausneindorf	Harz	Saxony-Anhalt	Germany	2020-10-05	10	2020	m	12	8.2	3.2	1	1	N.A.	-	-	-	N.A.	N.A.	N.A.	N.A.	N.A.	N.A.
KS20/3116	Crocidura russula	6458	Hausneindorf	Harz	Saxony-Anhalt	Germany	2020-10-05	10	2020	m	12.6	8.4	4	1	1	N.A.	-	-	-	N.A.	N.A.	N.A.	N.A.	N.A.	N.A.
KS20/3137	Crocidura russula	90542	Eckental	Erlangen-Höchstadt	Bavaria	Germany	2020-08-21	8	2020	w	8.8	7	3.5	1	1	N.A.	-	-	-	N.A.	N.A.	N.A.	N.A.	N.A.	N.A.
KS20/3138	Crocidura russula	96172	Mühlhausen	Erlangen-Höchstadt	Bavaria	Germany	2020-07-30	7	2020	m	10.5	6.5	3.2	1	1	N.A.	-	-	-	N.A.	N.A.	N.A.	N.A.	N.A.	N.A.
KS20/3139	Crocidura russula	96172	Mühlhausen	Erlangen-Höchstadt	Bavaria	Germany	2020-08-27	8	2020	w	13.8	8.8	3.1	1	1	N.A.	-	-	-	N.A.	N.A.	N.A.	N.A.	N.A.	N.A.
KS20/3141	Crocidura russula	90542	Eckental	Erlangen-Höchstadt	Bavaria	Germany	2020-09-14	9	2020	w	10.1	6.4	3.4	1	1	N.A.	-	-	-	N.A.	N.A.	N.A.	N.A.	N.A.	N.A.
KS20/3142	Crocidura russula	96172	Mühlhausen	Erlangen-Höchstadt	Bavaria	Germany	2020-08-31	8	2020	m	9.3	7.3	3.2	1	1	N.A.	-	-	-	N.A.	N.A.	N.A.	N.A.	N.A.	N.A.
KS20/3143	Crocidura russula	96172	Mühlhausen	Erlangen-Höchstadt	Bavaria	Germany	2020-07-29	7	2020	w	15.6	8	3.5	1	1	N.A.	-	-	-	N.A.	N.A.	N.A.	N.A.	N.A.	N.A.
KS20/3399	Crocidura leucodon	93177	Altenthann	Regensburg	Bavaria	Germany	2020-10-20	10	2020	w	6.9	6.4	3	1	1	N.A.	-	-	-	N.A.	N.A.	N.A.	N.A.	N.A.	N.A.
KS20/3401	Crocidura leucodon	93177	Altenthann	Regensburg	Bavaria	Germany	2020-10-19	10	2020	w	6.8	7.4	3	1	1	N.A.	-	-	-	N.A.	N.A.	N.A.	N.A.	N.A.	N.A.
KS20/3402	Crocidura leucodon	u.k.	u.k.	-	Bavaria	Germany	2020-10-13	10	2020	w	7.3	7.6	3	1	1	N.A.	-	-	-	N.A.	N.A.	N.A.	N.A.	N.A.	N.A.
KS20/3405	Crocidura russula	91732	Merkendorf	Ansbach	Bavaria	Germany	2020-10-25	10	2020	m	5.3	6.5	3.7	1	1	positive	N.A.	N.A.	-	N.A.	N.A.	N.A.	N.A.	N.A.	N.A.
KS20/3617	Crocidura leucodon	85276	Pfaffenhofen a.d. Ilm	Pfaffenhofen a.d. Ilm	Bavaria	Germany	2020-11-26	11	2020	w	9.9	8.4	3.4	1	1	N.A.	-	-	-	N.A.	N.A.	N.A.	N.A.	N.A.	N.A.
KS20/3619	Crocidura suaveolens	93109	Wiesent	Regensburg	Bavaria	Germany	2020-11-23	11	2020	w	5.6	6.5	3.2	1	1	N.A.	-	-	-	N.A.	N.A.	N.A.	N.A.	N.A.	N.A.
KS20/3620	Crocidura leucodon	92334	Berching	Neumarkt i.d. Oberpfalz	Bavaria	Germany	2020-11-20	11	2020	w	10	7	2.7	1	1	N.A.	-	-	-	N.A.	N.A.	N.A.	N.A.	N.A.	N.A.
KS20/3621	Crocidura leucodon	92334	Berching	Neumarkt i.d. Oberpfalz	Bavaria	Germany	2020-11-17	11	2020	w	9	7.8	2.9	1	1	N.A.	-	-	-	N.A.	N.A.	N.A.	N.A.	N.A.	N.A.
KS20/3667	Crocidura russula	21784	Geversdorf	Cuxhaven	Lower Saxony	Germany	2017-11-04	11	2017	u.k.	8.1	6.5	3.5	1	1	positive	N.A.	-	-	N.A.	N.A.	N.A.	N.A.	N.A.	N.A.
KS20/3668	Crocidura russula	21784	Geversdorf	Cuxhaven	Lower Saxony	Germany	2012-11-04	11	2012	m	11	8.5	3.6	1	0	positive	N.A.	N.A.	-	-	-	-	-	-	-
KS21/0078	Crocidura russula	35396	Gießen	Gießen	Hesse	Germany	2020-07-10	7	2020	w	14.8	6.7	3.2	1	1	N.A.	-	-	-	N.A.	N.A.	N.A.	N.A.	N.A.	N.A.
KS21/0080	Crocidura leucodon	16868	Wusterhausen/Dosse	Ostprignitz-Ruppin	Brandenburg	Germany	2020-12-13	12	2020	m	7.2	6	2.7	1	1	N.A.	-	-	-	N.A.	N.A.	N.A.	N.A.	N.A.	N.A.
KS21/0081	Crocidura suaveolens	16868	Wusterhausen/Dosse	Ostprignitz-Ruppin	Brandenburg	Germany	2020-12-19	12	2020	w	4.7	6.5	2.5	1	1	N.A.	-	-	-	N.A.	N.A.	N.A.	N.A.	N.A.	N.A.
KS21/0083	Crocidura suaveolens	16868	Wusterhausen/Dosse	Ostprignitz-Ruppin	Brandenburg	Germany	2020-12-28	12	2020	m	4.9	5.4	2.4	1	1	N.A.	-	-	-	N.A.	N.A.	N.A.	N.A.	N.A.	N.A.
KS21/0084	Crocidura suaveolens	16868	Wusterhausen/Dosse	Ostprignitz-Ruppin	Brandenburg	Germany	2020-12-21	12	2020	m	4.9	5.5	2.9	1	1	N.A.	-	-	-	N.A.	N.A.	N.A.	N.A.	N.A.	N.A.
KS21/0085	Crocidura leucodon	16868	Wusterhausen/Dosse	Ostprignitz-Ruppin	Brandenburg	Germany	2020-12-17	12	2020	w	7.3	6.5	2.7	1	1	positive	N.A.	-	-	N.A.	N.A.	N.A.	N.A.	N.A.	N.A.
KS21/0087	Crocidura suaveolens	16868	Wusterhausen/Dosse	Ostprignitz-Ruppin	Brandenburg	Germany	2020-12-14	12	2020	m	4.3	6	3.3	1	1	N.A.	-	-	-	N.A.	N.A.	N.A.	N.A.	N.A.	N.A.
KS21/0089	Crocidura leucodon	95666	Mitterteich	Tirschenreuth	Bavaria	Germany	2020-11-28	11	2020	u.k.	7.4	8.7	2.1	1	1	N.A.	-	-	-	N.A.	N.A.	N.A.	N.A.	N.A.	N.A.
KS21/0113	Crocidura leucodon	86633	Neuburg a. d. Donau	Neuburg-Schrobenhausen	Bavaria	Germany	2020-12-17	12	2020	w	9.1	6.7	2.7	1	1	N.A.	-	-	-	N.A.	N.A.	N.A.	N.A.	N.A.	N.A.
KS21/0122	Crocidura leucodon	86633	Neuburg a. d. Donau	Neuburg-Schrobenhausen	Bavaria	Germany	2020-12-17	12	2020	m	10.7	7.6	3.2	1	1	N.A.	-	-	-	N.A.	N.A.	N.A.	N.A.	N.A.	N.A.
KS21/0125	Crocidura leucodon	86633	Neuburg a. d. Donau	Neuburg-Schrobenhausen	Bavaria	Germany	2020-12-17	12	2020	w	9.2	7.6	2.6	1	1	N.A.	-	-	-	N.A.	N.A.	N.A.	N.A.	N.A.	N.A.
KS21/0126	Crocidura russula	4416	Markkleeberg	Leipzig	Saxony	Germany	2020-05-02	5	2020	w	11.1	7.4	3.4	1	1	N.A.	-	-	-	N.A.	N.A.	N.A.	N.A.	N.A.	N.A.
KS21/0180	Crocidura russula	4416	Markkleeberg	Leipzig	Saxony	Germany	u.k.	u.k.	u.k.	m	10.5	8	3.5	1	1	N.A.	-	-	-	N.A.	N.A.	N.A.	N.A.	N.A.	N.A.
KS21/0185	Crocidura russula	4416	Markkleeberg	Leipzig	Saxony	Germany	u.k.	u.k.	u.k.	w	7.9	8.3	3.5	0	1	-	-	-	-	N.A.	N.A.	N.A.	N.A.	N.A.	N.A.
KS21/0186	Crocidura russula	4416	Markkleeberg	Leipzig	Saxony	Germany	u.k.	u.k.	u.k.	w	11.7	9.7	3.4	1	1	N.A.	-	-	-	N.A.	N.A.	N.A.	N.A.	N.A.	N.A.
KS21/0192	Crocidura suaveolens	15526	Groß Lindow	Oder-Spree	Brandenburg	Germany	2020-12-14	12	2020	w	3.4	5.7	2.7	1	0	N.A.	-	-	-	-	-	-	-	-	-
KS21/0198	Crocidura leucodon	81827	München	München,Stadt	Bavaria	Germany	u.k.	u.k.	u.k.	w	8.6	7.1	2.1	1	1	N.A.	-	-	-	N.A.	N.A.	N.A.	N.A.	N.A.	N.A.
KS21/0206	Crocidura russula	6193	Götschetal	Saalekreis	Saxony-Anhalt	Germany	2014-10-11	10	2014	m	12.2	8	3.1	1	1	N.A.	-	-	-	N.A.	N.A.	N.A.	N.A.	N.A.	N.A.
KS21/0207	Crocidura russula	6193	Götschetal	Saalekreis	Saxony-Anhalt	Germany	2016-01-07	1	2016	w	8.5	7.8	3.4	1	1	N.A.	-	-	-	N.A.	N.A.	N.A.	N.A.	N.A.	N.A.
KS21/0208	Crocidura russula	6193	Götschetal	Saalekreis	Saxony-Anhalt	Germany	2014-09-28	9	2014	m	10.5	8.5	3.6	1	0	N.A.	-	-	-	-	-	-	-	-	-
KS21/0210	Crocidura russula	6193	Götschetal	Saalekreis	Saxony-Anhalt	Germany	2014-10-07	10	2014	w	8.4	7.6	3.6	1	1	N.A.	-	-	-	N.A.	N.A.	N.A.	N.A.	N.A.	N.A.
KS21/0211	Crocidura russula	6193	Götschetal	Saalekreis	Saxony-Anhalt	Germany	2015-05-12	5	2015	m	8	7.3	3	1	1	N.A.	-	-	-	N.A.	N.A.	N.A.	N.A.	N.A.	N.A.
KS21/0212	Crocidura suaveolens	6193	Götschetal	Saalekreis	Saxony-Anhalt	Germany	u.k.	u.k.	u.k.	w	4.4	5.7	2.1	1	1	N.A.	-	-	-	N.A.	N.A.	N.A.	N.A.	N.A.	N.A.
KS21/0213	Crocidura russula	6193	Götschetal	Saalekreis	Saxony-Anhalt	Germany	2014-06-12	6	2014	w	5.2	6.6	3.5	1	0	N.A.	-	-	-	-	-	-	-	-	-
KS21/0214	Crocidura russula	6193	Götschetal	Saalekreis	Saxony-Anhalt	Germany	2015-03-17	3	2015	u.k.	11.8	8	3.6	1	1	N.A.	-	-	-	N.A.	N.A.	N.A.	N.A.	N.A.	N.A.
KS21/0215	Crocidura russula	6193	Götschetal	Saalekreis	Saxony-Anhalt	Germany	2014-09-28	9	2014	w	8.7	8	3.4	1	1	N.A.	-	-	-	N.A.	N.A.	N.A.	N.A.	N.A.	N.A.
KS21/0216	Crocidura russula	6193	Götschetal	Saalekreis	Saxony-Anhalt	Germany	2015-02-14	2	2015	w	10.8	7.5	3.5	1	1	N.A.	-	-	-	N.A.	N.A.	N.A.	N.A.	N.A.	N.A.
KS21/0217	Crocidura russula	6193	Götschetal	Saalekreis	Saxony-Anhalt	Germany	2016-02-27	2	2016	m	10.7	8.6	3	1	1	N.A.	-	-	-	N.A.	N.A.	N.A.	N.A.	N.A.	N.A.
KS21/0218	Crocidura russula	6193	Götschetal	Saalekreis	Saxony-Anhalt	Germany	2015-01-03	1	2015	w	9.3	9.5	3.5	1	0	N.A.	-	-	-	-	-	-	-	-	-
KS21/0220	Crocidura russula	6193	Götschetal	Saalekreis	Saxony-Anhalt	Germany	2014-10-07	10	2014	u.k.	8.9	8	3.6	1	1	N.A.	-	-	-	N.A.	N.A.	N.A.	N.A.	N.A.	N.A.
KS21/0221	Crocidura russula	6193	Götschetal	Saalekreis	Saxony-Anhalt	Germany	2014-10-11	10	2014	u.k.	9.4	7.5	3.2	1	0	N.A.	-	-	-	-	-	-	-	-	-
KS21/0222	Crocidura russula	6193	Götschetal	Saalekreis	Saxony-Anhalt	Germany	2015-01-10	1	2015	m	10.4	9	3.7	1	1	N.A.	-	-	-	N.A.	N.A.	N.A.	N.A.	N.A.	N.A.
KS21/0223	Crocidura russula	6193	Götschetal	Saalekreis	Saxony-Anhalt	Germany	2015-10-03	10	2015	w	9.1	8	3.5	1	1	N.A.	-	-	-	N.A.	N.A.	N.A.	N.A.	N.A.	N.A.
KS21/0224	Crocidura russula	6193	Götschetal	Saalekreis	Saxony-Anhalt	Germany	2014-10-31	10	2014	m	9.2	8.4	3.2	1	0	N.A.	-	-	-	-	-	-	-	-	-
KS21/0225	Crocidura russula	6193	Götschetal	Saalekreis	Saxony-Anhalt	Germany	2015-01-11	1	2015	m	9	u.k.	u.k.	1	1	N.A.	-	-	-	N.A.	N.A.	N.A.	N.A.	N.A.	N.A.
KS21/0226	Crocidura russula	6193	Götschetal	Saalekreis	Saxony-Anhalt	Germany	2015-02-23	2	2015	u.k.	9.3	u.k.	u.k.	1	1	N.A.	-	-	-	N.A.	N.A.	N.A.	N.A.	N.A.	N.A.
KS21/0228	Crocidura russula	6193	Götschetal	Saalekreis	Saxony-Anhalt	Germany	2015-12-04	12	2015	m	9.5	7.2	3.5	1	1	N.A.	-	-	-	N.A.	N.A.	N.A.	N.A.	N.A.	N.A.
KS21/0229	Crocidura russula	6193	Götschetal	Saalekreis	Saxony-Anhalt	Germany	2014-11-14	11	2014	w	7.1	7.7	3.6	1	1	N.A.	-	-	-	N.A.	N.A.	N.A.	N.A.	N.A.	N.A.
KS21/0231	Crocidura russula	6193	Götschetal	Saalekreis	Saxony-Anhalt	Germany	2014-10-31	10	2014	m	8.5	6.9	3	1	1	N.A.	-	-	-	N.A.	N.A.	N.A.	N.A.	N.A.	N.A.
KS21/0232	Crocidura russula	6193	Götschetal	Saalekreis	Saxony-Anhalt	Germany	2014-10-28	10	2014	w	8.6	7.3	3.7	1	0	N.A.	-	-	-	-	-	-	-	-	-
KS21/0233	Crocidura russula	6193	Götschetal	Saalekreis	Saxony-Anhalt	Germany	2015-08-18	8	2015	w	7.4	7.2	3.2	1	0	N.A.	-	-	-	-	-	-	-	-	-
KS21/0235	Crocidura russula	6193	Götschetal	Saalekreis	Saxony-Anhalt	Germany	2014-12-29	12	2014	w	10.8	9	3.1	1	0	N.A.	-	-	-	-	-	-	-	-	-
KS21/0236	Crocidura russula	6193	Götschetal	Saalekreis	Saxony-Anhalt	Germany	2014-05-08	5	2014	m	7.8	7.7	4	1	1	N.A.	-	-	-	N.A.	N.A.	N.A.	N.A.	N.A.	N.A.
KS21/0237	Crocidura russula	6193	Götschetal	Saalekreis	Saxony-Anhalt	Germany	2014-10-11	10	2014	w	9	8	3.6	1	1	N.A.	-	-	-	N.A.	N.A.	N.A.	N.A.	N.A.	N.A.
KS21/0238	Crocidura russula	6193	Götschetal	Saalekreis	Saxony-Anhalt	Germany	2015-02-22	2	2015	w	9.6	8	3.7	1	1	N.A.	-	-	-	N.A.	N.A.	N.A.	N.A.	N.A.	N.A.
KS21/0239	Crocidura russula	6193	Götschetal	Saalekreis	Saxony-Anhalt	Germany	2015-11-27	11	2015	w	10.1	7.7	3.3	1	1	N.A.	-	-	-	N.A.	N.A.	N.A.	N.A.	N.A.	N.A.
KS21/0240	Crocidura russula	6193	Götschetal	Saalekreis	Saxony-Anhalt	Germany	2014-11-23	11	2014	w	8.3	8.1	3.8	1	1	N.A.	-	-	-	N.A.	N.A.	N.A.	N.A.	N.A.	N.A.
KS21/0241	Crocidura russula	6193	Götschetal	Saalekreis	Saxony-Anhalt	Germany	2015-01-30	1	2015	m	10.4	7.2	3.9	1	1	N.A.	-	-	-	N.A.	N.A.	N.A.	N.A.	N.A.	N.A.
KS21/0242	Crocidura russula	6193	Götschetal	Saalekreis	Saxony-Anhalt	Germany	2015-02-06	2	2015	m	7.9	7.5	3.7	1	0	N.A.	-	-	-	-	-	-	-	-	-
KS21/0243	Crocidura russula	6193	Götschetal	Saalekreis	Saxony-Anhalt	Germany	2014-10-11	10	2014	m	11.9	8	2.7	1	1	N.A.	-	-	-	N.A.	N.A.	N.A.	N.A.	N.A.	N.A.
KS21/0244	Crocidura russula	6193	Götschetal	Saalekreis	Saxony-Anhalt	Germany	2015-01-23	1	2015	m	9.7	7.8	3.5	1	1	N.A.	-	-	-	N.A.	N.A.	N.A.	N.A.	N.A.	N.A.
KS21/0247	Crocidura russula	6193	Götschetal	Saalekreis	Saxony-Anhalt	Germany	2014-11-02	11	2014	m	12.1	9	3.8	1	1	N.A.	-	-	-	N.A.	N.A.	N.A.	N.A.	N.A.	N.A.
KS21/0249	Crocidura russula	6193	Götschetal	Saalekreis	Saxony-Anhalt	Germany	2014-12-19	12	2014	w	10.8	8.5	4	0	1	-	-	-	-	N.A.	N.A.	N.A.	N.A.	N.A.	N.A.
KS21/0250	Crocidura russula	6193	Götschetal	Saalekreis	Saxony-Anhalt	Germany	2015-11-27	11	2015	m	9.3	9.2	3.6	1	0	N.A.	-	-	-	-	-	-	-	-	-
KS21/0252	Crocidura russula	97797	Wartmannsroth	Bad Kissingen	Bavaria	Germany	2020-11-06	11	2020	w	7.5	6.6	3.2	1	1	N.A.	-	-	-	N.A.	N.A.	N.A.	N.A.	N.A.	N.A.
KS21/0254	Crocidura russula	97797	Wartmannsroth	Bad Kissingen	Bavaria	Germany	2020-11-08	11	2020	w	8.9	8	3.8	1	1	N.A.	-	-	-	N.A.	N.A.	N.A.	N.A.	N.A.	N.A.
KS21/0255	Crocidura russula	97797	Wartmannsroth	Bad Kissingen	Bavaria	Germany	2020-12-02	12	2020	w	9.5	6.6	4	1	1	N.A.	-	-	-	N.A.	N.A.	N.A.	N.A.	N.A.	N.A.
KS21/0256	Crocidura russula	97797	Wartmannsroth	Bad Kissingen	Bavaria	Germany	2020-11-10	11	2020	w	10.1	7.8	3.7	1	1	positive	Leptospira kirschneri	N.A.	OQ865429	N.A.	N.A.	N.A.	N.A.	N.A.	N.A.
KS21/0258	Crocidura russula	97797	Wartmannsroth	Bad Kissingen	Bavaria	Germany	2020-01-15	1	2020	m	9.5	7.7	3.8	1	1	positive	Leptospira kirschneri	N.A.	OQ865432	N.A.	N.A.	N.A.	N.A.	N.A.	N.A.
KS21/0259	Crocidura russula	97797	Wartmannsroth	Bad Kissingen	Bavaria	Germany	2020-11-06	11	2020	m	8.6	8	3.9	1	1	N.A.	-	-	-	N.A.	N.A.	N.A.	N.A.	N.A.	N.A.
KS21/0260	Crocidura russula	97797	Wartmannsroth	Bad Kissingen	Bavaria	Germany	2020-12-04	12	2020	m	10.5	8.1	3.6	1	1	N.A.	-	-	-	N.A.	N.A.	N.A.	N.A.	N.A.	N.A.
KS21/0261	Crocidura russula	97797	Wartmannsroth	Bad Kissingen	Bavaria	Germany	2020-11-07	11	2020	w	10.4	8.1	3.7	1	1	N.A.	-	-	-	N.A.	N.A.	N.A.	N.A.	N.A.	N.A.
KS21/0262	Crocidura russula	97797	Wartmannsroth	Bad Kissingen	Bavaria	Germany	2020-11-18	11	2020	m	8.9	7.2	3.4	1	1	N.A.	-	-	-	N.A.	N.A.	N.A.	N.A.	N.A.	N.A.
KS21/0264	Crocidura russula	97797	Wartmannsroth	Bad Kissingen	Bavaria	Germany	2020-11-05	11	2020	w	10.3	8	4.1	1	1	N.A.	-	-	-	N.A.	N.A.	N.A.	N.A.	N.A.	N.A.
KS21/0271	Crocidura russula	39264	Lindau, Stadt	Anhalt-Bitterfeld	Saxony-Anhalt	Germany	2020-04-14	4	2020	w	9.9	7.5	3.7	1	1	N.A.	-	-	-	N.A.	N.A.	N.A.	N.A.	N.A.	N.A.
KS21/0272	Crocidura russula	39264	Lindau, Stadt	Anhalt-Bitterfeld	Saxony-Anhalt	Germany	2020-04-15	4	2020	u.k.	9.4	6.3	3.4	1	1	N.A.	-	-	-	N.A.	N.A.	N.A.	N.A.	N.A.	N.A.
KS21/0273	Crocidura russula	99438	Bad Berka	Weimar-Land	Thuringia	Germany	u.k.	6	2020	w	14.1	8.6	3.7	1	0	N.A.	-	-	-	-	-	-	-	-	-
KS21/0274	Crocidura russula	39266	Lindau, Stadt	Anhalt-Bitterfeld	Saxony-Anhalt	Germany	2020-05-29	5	2020	w	6.7	6.3	3	1	1	N.A.	-	-	-	N.A.	N.A.	N.A.	N.A.	N.A.	N.A.
KS21/0281	Crocidura leucodon	93109	Wiesent	Regensburg	Bavaria	Germany	2021-01-22	1	2021	w	10.9	8.4	3.1	1	1	N.A.	-	-	-	N.A.	N.A.	N.A.	N.A.	N.A.	N.A.
KS21/0303	Crocidura suaveolens	16868	Wusterhausen/Dosse	Ostprignitz-Ruppin	Brandenburg	Germany	2021-01-25	1	2021	m	5.6	7.5	3.6	1	1	N.A.	-	-	-	N.A.	N.A.	N.A.	N.A.	N.A.	N.A.
KS21/0304	Crocidura suaveolens	16868	Wusterhausen/Dosse	Ostprignitz-Ruppin	Brandenburg	Germany	2021-01-15	1	2021	m	5.5	6.5	3.5	1	1	N.A.	-	-	-	N.A.	N.A.	N.A.	N.A.	N.A.	N.A.
KS21/0305	Crocidura suaveolens	16868	Wusterhausen/Dosse	Ostprignitz-Ruppin	Brandenburg	Germany	2021-01-10	1	2021	m	3.9	6.5	3	1	1	N.A.	-	-	-	N.A.	N.A.	N.A.	N.A.	N.A.	N.A.
KS21/0314	Crocidura suaveolens	16868	Wusterhausen/Dosse	Ostprignitz-Ruppin	Brandenburg	Germany	u.k.	1	2021	w	7	6.4	3	1	1	N.A.	-	-	-	N.A.	N.A.	N.A.	N.A.	N.A.	N.A.
KS21/0315	Crocidura suaveolens	16868	Wusterhausen/Dosse	Ostprignitz-Ruppin	Brandenburg	Germany	u.k.	1	2021	w	5.5	7	3.5	1	1	N.A.	-	-	-	N.A.	N.A.	N.A.	N.A.	N.A.	N.A.
KS21/0322	Crocidura leucodon	86356	Neusäß	Augsburg	Bavaria	Germany	2021-01-31	1	2021	w	9.2	7.5	2.8	1	1	N.A.	-	-	-	N.A.	N.A.	N.A.	N.A.	N.A.	N.A.
KS21/0323	Crocidura leucodon	86356	Neusäß	Augsburg	Bavaria	Germany	2021-01-31	1	2021	m	9.9	6.8	3	1	0	N.A.	-	-	-	-	-	-	-	-	-
KS21/0324	Crocidura leucodon	86356	Neusäß	Augsburg	Bavaria	Germany	2021-01-31	1	2021	m	7.1	7	2.9	1	0	N.A.	-	-	-	-	-	-	-	-	-
KS21/0340	Crocidura suaveolens	17279	Lychen	Uckermark	Brandenburg	Germany	u.k.	10	2020	w	4.6	7	3.2	1	1	N.A.	-	-	-	N.A.	N.A.	N.A.	N.A.	N.A.	N.A.
KS21/0342	Crocidura leucodon	86356	Neusäß	Augsburg	Bavaria	Germany	2021-02-26	2	2021	m	10.9	8.2	3.1	1	1	N.A.	-	-	-	N.A.	N.A.	N.A.	N.A.	N.A.	N.A.
KS21/0351	Crocidura russula	39629	Bismark (Altmark), Stadt	Stendal	Saxony-Anhalt	Germany	2020-10-11	10	2020	m	10.3	7	3.6	1	1	N.A.	-	-	-	N.A.	N.A.	N.A.	N.A.	N.A.	N.A.
KS21/0352	Crocidura russula	39326	Angern	Börde	Saxony-Anhalt	Germany	2021-02-04	2	2021	m	8.6	7.1	3	1	1	positive	N.A.	-	-	N.A.	N.A.	N.A.	N.A.	N.A.	N.A.
KS21/0360	Crocidura russula	39517	Lüderitz	Stendal	Saxony-Anhalt	Germany	2019-10-02	10	2019	m	11.1	9	3.5	1	1	N.A.	-	-	-	N.A.	N.A.	N.A.	N.A.	N.A.	N.A.
KS21/0361	Crocidura russula	39629	Bismark (Altmark), Stadt	Stendal	Saxony-Anhalt	Germany	2020-08-11	8	2020	m	6.4	7	3.4	1	1	N.A.	-	-	-	N.A.	N.A.	N.A.	N.A.	N.A.	N.A.
KS21/0362	Crocidura russula	39629	Bismark (Altmark), Stadt	Stendal	Saxony-Anhalt	Germany	2020-09-08	9	2020	u.k.	7.2	6.8	3.5	1	1	N.A.	-	-	-	N.A.	N.A.	N.A.	N.A.	N.A.	N.A.
KS21/0364	Crocidura russula	39629	Bismark (Altmark), Stadt	Stendal	Saxony-Anhalt	Germany	2020-07-22	7	2020	w	12.6	7.6	3.4	1	1	positive	Leptospira kirschneri	N.A.	OQ865433	N.A.	N.A.	N.A.	N.A.	N.A.	N.A.
KS21/0365	Crocidura russula	39629	Bismark (Altmark), Stadt	Stendal	Saxony-Anhalt	Germany	2020-07-23	7	2020	w	11.5	8.9	3.4	1	1	N.A.	-	-	-	N.A.	N.A.	N.A.	N.A.	N.A.	N.A.
KS21/0366	Crocidura russula	39576	Stendal, Stadt	Stendal	Saxony-Anhalt	Germany	2020-09-08	9	2020	w	9.5	8.7	3.7	1	1	N.A.	-	-	-	N.A.	N.A.	N.A.	N.A.	N.A.	N.A.
KS21/0367	Crocidura russula	39279	Gommern, Stadt	Jerichower Land	Saxony-Anhalt	Germany	2020-05-07	5	2020	w	7.1	7.5	3.3	1	1	N.A.	-	-	-	N.A.	N.A.	N.A.	N.A.	N.A.	N.A.
KS21/0368	Crocidura russula	39279	Gommern, Stadt	Jerichower Land	Saxony-Anhalt	Germany	2020-05-11	5	2020	m	11	8.8	3.2	1	1	N.A.	-	-	-	N.A.	N.A.	N.A.	N.A.	N.A.	N.A.
KS21/0370	Crocidura russula	38486	Klötze, Stadt	Altmarkkreis, Salzwedel	Saxony-Anhalt	Germany	2020-02-11	2	2020	m	13.3	7.2	3.6	1	1	N.A.	-	-	-	N.A.	N.A.	N.A.	N.A.	N.A.	N.A.
KS21/0391	Crocidura leucodon	19322	Breese	Prignitz	Brandenburg	Germany	u.k.	u.k.	2020	m	7.3	6.5	2.6	1	1	N.A.	-	-	-	N.A.	N.A.	N.A.	N.A.	N.A.	N.A.
KS21/0392	Crocidura leucodon	19322	Breese	Prignitz	Brandenburg	Germany	u.k.	u.k.	2020	w	8.2	7.8	2.8	1	1	N.A.	-	-	-	N.A.	N.A.	N.A.	N.A.	N.A.	N.A.
KS21/0400	Crocidura leucodon	93161	Sinzing	Regensburg	Bavaria	Germany	2021-04-09	4	2021	m	19.8	6.5	2.6	1	1	positive	positive	N.A.	-	N.A.	N.A.	N.A.	N.A.	N.A.	N.A.
KS21/0406	Crocidura leucodon	93095	Hagelstadt	Regensburg	Bavaria	Germany	2020-07-12	7	2020	m	11.9	9.7	3	1	1	N.A.	-	-	-	N.A.	N.A.	N.A.	N.A.	N.A.	N.A.
KS21/0407	Crocidura suaveolens	93049	Regensburg	Regensburg,Stadt	Bavaria	Germany	2021-04-29	4	2021	m	7.3	7.6	3	1	1	N.A.	-	-	-	N.A.	N.A.	N.A.	N.A.	N.A.	N.A.
KS21/0408	Crocidura leucodon	93177	Altenthann	Regensburg	Bavaria	Germany	2020-12-07	12	2020	m	7.1	6.5	3	1	1	N.A.	-	-	-	N.A.	N.A.	N.A.	N.A.	N.A.	N.A.
KS21/0432	Crocidura leucodon	94315	Straubing	Straubing, Stadt	Bavaria	Germany	2021-06-01	6	2021	u.k.	4.8	6.8	3.1	1	1	N.A.	-	-	-	N.A.	N.A.	N.A.	N.A.	N.A.	N.A.
KS21/0447	Crocidura leucodon	93149	Nittenau	Schwandorf	Bavaria	Germany	2021-06-04	6	2021	m	6.4	6.4	2.8	1	1	N.A.	-	-	-	N.A.	N.A.	N.A.	N.A.	N.A.	N.A.
KS21/0451	Crocidura suaveolens	93186	Pettendorf	Regensburg	Bavaria	Germany	2021-06-21	6	2021	m	5.8	6.4	3.1	1	1	N.A.	-	-	-	N.A.	N.A.	N.A.	N.A.	N.A.	N.A.
KS21/0453	Crocidura leucodon	93176	Beratzhausen	Regensburg	Bavaria	Germany	2021-06-28	6	2021	w	13.8	7	3.2	1	1	N.A.	-	-	-	N.A.	N.A.	N.A.	N.A.	N.A.	N.A.
KS21/0484	Crocidura leucodon	93197	Zeitlarn	Regensburg	Bavaria	Germany	2021-08-04	8	2021	m	7.1	7.4	3	1	1	N.A.	-	-	-	N.A.	N.A.	N.A.	N.A.	N.A.	N.A.
KS21/0490	Crocidura russula	76706	Dettenheim	Karlsruhe	Baden-Wuerttemberg	Germany	2021-09-20	9	2021	w	7.3	7.4	3.2	1	1	N.A.	-	-	-	N.A.	N.A.	N.A.	N.A.	N.A.	N.A.
KS21/0492	Crocidura suaveolens	14913	Bochow (bei Jüterbog)	Teltow-Fläming	Brandenburg	Germany	2021-06-30	6	2021	w	5.6	5.4	3.7	1	0	N.A.	-	-	-	-	-	-	-	-	-
KS21/0494	Crocidura russula	91315	Höchstadt A.d. Aisch	Erlangen-Höchstadt	Bavaria	Germany	2021-08-20	8	2021	u.k.	6.6	6.8	3.8	1	0	N.A.	-	-	-	-	-	-	-	-	-
KS21/0496	Crocidura russula	6458	Hausneindorf	Harz	Saxony-Anhalt	Germany	2021-07-28	7	2021	m	11.7	7.3	4	1	1	N.A.	-	-	-	N.A.	N.A.	N.A.	N.A.	N.A.	N.A.
KS21/0497	Crocidura russula	6458	Hausneindorf	Harz	Saxony-Anhalt	Germany	2021-07-08	7	2021	u.k.	10.6	7.1	3.6	1	1	positive	Leptospira kirschneri	-	OQ865434	N.A.	N.A.	N.A.	N.A.	N.A.	N.A.
KS21/0498	Crocidura russula	6458	Hausneindorf	Harz	Saxony-Anhalt	Germany	2021-07-08	7	2021	w	14.8	8.2	3.6	1	1	N.A.	-	-	-	N.A.	N.A.	N.A.	N.A.	N.A.	N.A.
KS21/0499	Crocidura russula	6458	Hausneindorf	Harz	Saxony-Anhalt	Germany	2021-07-12	7	2021	m	11	6.5	3.9	1	1	positive	N.A.	N.A.	-	N.A.	N.A.	N.A.	N.A.	N.A.	N.A.
KS21/0500	Crocidura russula	6458	Hausneindorf	Harz	Saxony-Anhalt	Germany	2021-06-07	6	2021	m	13.9	7.2	3.8	1	1	N.A.	-	-	-	N.A.	N.A.	N.A.	N.A.	N.A.	N.A.
KS21/0501	Crocidura russula	6458	Hausneindorf	Harz	Saxony-Anhalt	Germany	2021-06-07	6	2021	m	14.6	7.9	3.2	1	1	N.A.	-	-	-	N.A.	N.A.	N.A.	N.A.	N.A.	N.A.
KS21/0502	Crocidura leucodon	86391	Stadtbergen	Augsburg	Bavaria	Germany	2021-06-15	6	2021	w	13.5	7.4	3.1	1	1	N.A.	-	-	-	N.A.	N.A.	N.A.	N.A.	N.A.	N.A.
KS21/0504	Crocidura leucodon	86356	Neusäß	Augsburg	Bavaria	Germany	u.k.	9	2021	m	5.9	8	3.1	1	1	N.A.	-	-	-	N.A.	N.A.	N.A.	N.A.	N.A.	N.A.
KS21/0548	Crocidura russula	9125	Chemnitz	Stadt Chemnitz	Saxony	Germany	2018-02-15	2	2018	w	10.6	6.5	3.4	0	1	-	-	-	-	positive	N.A.	N.A.	N.A.	N.A.	N.A.
KS21/0549	Crocidura russula	9125	Chemnitz	Stadt Chemnitz	Saxony	Germany	2018-02-15	2	2018	w	9.3	5.3	3	1	1	N.A.	-	-	-	N.A.	N.A.	N.A.	N.A.	N.A.	N.A.
KS21/0550	Crocidura russula	9125	Chemnitz	Stadt Chemnitz	Saxony	Germany	2018-02-15	2	2018	w	10.2	7.5	2.8	1	1	N.A.	-	-	-	N.A.	N.A.	N.A.	N.A.	N.A.	N.A.
KS21/0551	Crocidura russula	4683	Belgershain	Leipzig	Saxony	Germany	2019-08-23	8	2019	w	6.5	5.8	3.5	1	1	N.A.	-	-	-	N.A.	N.A.	N.A.	N.A.	N.A.	N.A.
KS21/0553	Crocidura russula	90542	Eckental	Erlangen-Höchstadt	Bavaria	Germany	2020-10-18	10	2020	w	12.6	7.5	3.3	1	1	N.A.	-	-	-	N.A.	N.A.	N.A.	N.A.	N.A.	N.A.
KS21/0554	Crocidura russula	90542	Eckental	Erlangen-Höchstadt	Bavaria	Germany	2021-02-21	2	2021	w	10.1	7.6	3.5	1	1	positive	-	Leptospira kirschneri ST 100	-	N.A.	N.A.	N.A.	N.A.	N.A.	N.A.
KS21/0555	Crocidura russula	90542	Eckental	Erlangen-Höchstadt	Bavaria	Germany	2021-03-13	3	2021	m	14	7.9	3.4	1	1	positive	-	Leptospira kirschneri ST 100	-	N.A.	N.A.	N.A.	N.A.	N.A.	N.A.
KS21/0556	Crocidura russula	96172	Mühlhausen	Erlangen-Höchstadt	Bavaria	Germany	u.k.	4	2021	w	17	7.3	3.6	1	1	positive	N.A.	N.A.	-	N.A.	N.A.	N.A.	N.A.	N.A.	N.A.
KS21/0557	Crocidura russula	96172	Mühlhausen	Erlangen-Höchstadt	Bavaria	Germany	u.k.	4	2021	m	9.6	7.6	3.6	1	1	N.A.	-	-	-	N.A.	N.A.	N.A.	N.A.	N.A.	N.A.
KS21/0558	Crocidura russula	96172	Mühlhausen	Erlangen-Höchstadt	Bavaria	Germany	u.k.	5	2021	m	13.7	6.7	3.3	1	1	positive	Leptospira kirschneri	N.A.	OQ865435	N.A.	N.A.	N.A.	N.A.	N.A.	N.A.
KS21/0559	Crocidura russula	6458	Hausneindorf	Harz	Saxony-Anhalt	Germany	2021-09-20	9	2021	w	10.3	7.5	4.1	1	1	N.A.	-	-	-	N.A.	N.A.	N.A.	N.A.	N.A.	N.A.
KS21/0560	Crocidura russula	6458	Hausneindorf	Harz	Saxony-Anhalt	Germany	2021-09-20	9	2021	w	10.2	6.7	3.5	1	1	N.A.	-	-	-	N.A.	N.A.	N.A.	N.A.	N.A.	N.A.
KS21/0561	Crocidura russula	6458	Hausneindorf	Harz	Saxony-Anhalt	Germany	2021-09-20	9	2021	w	12.6	7.5	3.6	1	1	N.A.	-	-	-	N.A.	N.A.	N.A.	N.A.	N.A.	N.A.
KS21/0562	Crocidura russula	6458	Hausneindorf	Harz	Saxony-Anhalt	Germany	2021-09-20	9	2021	m	11.8	6.8	3.4	1	1	positive	-	Leptospira kirschneri ST 100	-	N.A.	N.A.	N.A.	N.A.	N.A.	N.A.
KS21/0563	Crocidura russula	6458	Hausneindorf	Harz	Saxony-Anhalt	Germany	2021-09-20	9	2021	m	12.4	7.7	3.6	1	1	N.A.	-	-	-	N.A.	N.A.	N.A.	N.A.	N.A.	N.A.
KS21/0564	Crocidura russula	6458	Hausneindorf	Harz	Saxony-Anhalt	Germany	2021-09-20	9	2021	m	10.2	6.7	3.4	1	1	positive	-	Leptospira kirschneri ST 100	-	N.A.	N.A.	N.A.	N.A.	N.A.	N.A.
KS21/0565	Crocidura russula	6458	Hausneindorf	Harz	Saxony-Anhalt	Germany	2021-09-20	9	2021	w	10.2	7	3.8	1	1	positive	-	Leptospira kirschneri ST 100	-	N.A.	N.A.	N.A.	N.A.	N.A.	N.A.
KS21/0566	Crocidura russula	6458	Hausneindorf	Harz	Saxony-Anhalt	Germany	2021-09-20	9	2021	w	8.7	6.8	3.4	1	1	N.A.	-	-	-	N.A.	N.A.	N.A.	N.A.	N.A.	N.A.
KS21/0567	Crocidura russula	6458	Hausneindorf	Harz	Saxony-Anhalt	Germany	2021-09-20	9	2021	w	12.3	7.5	3.2	1	1	positive	N.A.	N.A.	-	N.A.	N.A.	N.A.	N.A.	N.A.	N.A.
KS21/0568	Crocidura russula	6458	Hausneindorf	Harz	Saxony-Anhalt	Germany	2021-09-20	9	2021	m	11.3	7.3	3.5	1	1	N.A.	-	-	-	N.A.	N.A.	N.A.	N.A.	N.A.	N.A.
KS21/0569	Crocidura suaveolens	17326	Brüssow	Uckermark	Brandenburg	Germany	2021-12-20	12	2021	m	4.3	6.4	2.7	1	1	N.A.	-	-	-	N.A.	N.A.	N.A.	N.A.	N.A.	N.A.
SK_11410	Crocidura leucodon	6533	Lesnica	Pieniny	Pieniny	Slovakia	1999-09-13	9	1999	w	u.k.	u.k.	u.k.	0	1	-	-	-	-	N.A.	N.A.	N.A.	N.A.	N.A.	N.A.
SK_18813	Crocidura suaveolens	4458	Kechnec	Košická kotlina	Košicky kraj	Slovakia	2004-12-02	12	2004	m	u.k.	u.k.	u.k.	0	1	-	-	-	-	N.A.	N.A.	N.A.	N.A.	N.A.	N.A.
SK_18933	Crocidura suaveolens	4458	Kechnec	Košická kotlina	Košicky kraj	Slovakia	2005-01-11	1	2005	m	u.k.	u.k.	u.k.	0	1	-	-	-	-	N.A.	N.A.	N.A.	N.A.	N.A.	N.A.
SK_21499	Crocidura leucodon	4001	Šebastovce	Košická kotlina	Košicky kraj	Slovakia	2008-12-04	12	2008	m	u.k.	u.k.	u.k.	0	1	-	-	-	-	N.A.	N.A.	N.A.	N.A.	N.A.	N.A.
SK_21500	Crocidura leucodon	4001	Šebastovce	Košická kotlina	Košicky kraj	Slovakia	2008-12-04	12	2008	m	u.k.	u.k.	u.k.	0	1	-	-	-	-	N.A.	N.A.	N.A.	N.A.	N.A.	N.A.
SK_21646	Crocidura leucodon	4001	Šebastovce	Košická kotlina	Košicky kraj	Slovakia	2009-10-21	10	2009	w	u.k.	u.k.	u.k.	0	1	-	-	-	-	N.A.	N.A.	N.A.	N.A.	N.A.	N.A.
SK_23267	Crocidura suaveolens	6741	Ptičie	Vihorlatské vrchy	Košicky kraj	Slovakia	2014-10-01	10	2014	m	u.k.	u.k.	u.k.	0	1	-	-	-	-	N.A.	N.A.	N.A.	N.A.	N.A.	N.A.
SK_23268	Crocidura suaveolens	6601	Brekov	Beskydské predhorie	Prešovský kraj	Slovakia	2014-10-01	10	2014	m	u.k.	u.k.	u.k.	0	1	-	-	-	-	N.A.	N.A.	N.A.	N.A.	N.A.	N.A.
SK_23323	Crocidura suaveolens	6601	Brekov	Beskydské predhorie	Prešovský kraj	Slovakia	2014-12-03	10	2014	w	u.k.	u.k.	u.k.	0	1	-	-	-	-	N.A.	N.A.	N.A.	N.A.	N.A.	N.A.
SK_23324	Crocidura suaveolens	6601	Brekov	Beskydské predhorie	Prešovský kraj	Slovakia	2014-12-03	10	2014	w	u.k.	u.k.	u.k.	0	1	-	-	-	-	N.A.	N.A.	N.A.	N.A.	N.A.	N.A.
SK_23411	Crocidura leucodon	4457	Bočiar	Košická kotlina	Košicky kraj	Slovakia	2015-07-15	7	2015	m	u.k.	u.k.	u.k.	0	1	-	-	-	-	N.A.	N.A.	N.A.	N.A.	N.A.	N.A.
*: previously published in Jeske, K.; Jacob, J.; Drewes, S.; Pfeffer, M.; Heckel, G.; Ulrich, R.G.; Imholt, C. Hantavirus-Leptospira coinfections in small mammals from central Germany. Epidemiol. Infect. 2021, 149, e97, doi:10.1017/S0950268821000443.
N.A.: not detectable
- : not performed
u.k.: unknown/no information available
0/1: tissue non-available/available

## Sheet: Table S2.
ID	Species	Postal Code	City	Landkreis	County	Country	Year of death	Sex	Body Weight	Body Length	Tail Length	kidney & spleen	Leptospira spp. lipl32-qPCR	Leptospira spp. secY-PCR	MLST	GenBank Accession Number	Neoehrlichia mikurensis	Anaplasma phagocytophilum	Coxiella burnetii	Brucella sp.	Babesia spp.	nuoG	GenBank Accession Number_nuoG	gltA
KS21/0002	Erinaceus europaeus	63071	Offenbach a. Main, Stadt	Offenbach a. Main,Stadt	HE	GER	2020	m	641.4	24.3	2.8	1	N.A.	-	-	-	N.A.	N.A.	N.A.	N.A.	N.A.	N.A.	-	N/A
KS21/0003	Erinaceus europaeus	63071	Offenbach a. Main, Stadt	Offenbach a. Main,Stadt	HE	GER	2020	w	173	15.3	0.8	1	N.A.	-	-	-	N.A.	N.A.	N.A.	N.A.	N.A.	N.A.	-	N/A
KS21/0004	Erinaceus europaeus	63071	Offenbach a. Main, Stadt	Offenbach a. Main,Stadt	HE	GER	2020	w	313	15.7	1.5	1	N.A.	-	-	-	N.A.	N.A.	N.A.	N.A.	N.A.	Bartonella clarridgeiae	OQ865426	positive
KS21/0005	Erinaceus europaeus	63071	Offenbach a. Main, Stadt	Offenbach a. Main,Stadt	HE	GER	2020	m	291	19.5	2.5	1	N.A.	-	-	-	N.A.	N.A.	N.A.	N.A.	N.A.	N.A.	-	N/A
KS21/0006	Erinaceus europaeus	63071	Offenbach a. Main, Stadt	Offenbach a. Main,Stadt	HE	GER	2020	-	u.k.	u.k.	u.k.	1	N.A.	-	-	-	N.A.	N.A.	N.A.	N.A.	N.A.	N.A.	-	N/A
KS21/0008	Erinaceus europaeus	63071	Offenbach a. Main, Stadt	Offenbach a. Main,Stadt	HE	GER	2020	m	241.5	17.5	0.8	1	N.A.	-	-	-	N.A.	N.A.	N.A.	N.A.	N.A.	N.A.	-	N/A
KS21/0009	Erinaceus europaeus	63071	Offenbach a. Main, Stadt	Offenbach a. Main,Stadt	HE	GER	2020	m	338.1	14.5	1.4	1	N.A.	-	-	-	N.A.	N.A.	N.A.	N.A.	N.A.	N.A.	-	N/A
KS21/0010	Erinaceus europaeus	63071	Offenbach a. Main, Stadt	Offenbach a. Main,Stadt	HE	GER	2020	m	204.8	18	1.9	1	N.A.	-	-	-	N.A.	N.A.	N.A.	N.A.	N.A.	N.A.	-	N/A
KS21/0011	Erinaceus europaeus	63071	Offenbach a. Main, Stadt	Offenbach a. Main,Stadt	HE	GER	2020	m	131.8	15	1.5	1	N.A.	-	-	-	N.A.	positive	N.A.	N.A.	N.A.	N.A.	-	N/A
KS21/0012	Erinaceus europaeus	63071	Offenbach a. Main, Stadt	Offenbach a. Main,Stadt	HE	GER	2020	w	179.2	18	1.7	1	N.A.	-	-	-	N.A.	N.A.	N.A.	N.A.	N.A.	N.A.	-	N/A
KS21/0013	Erinaceus europaeus	63071	Offenbach a. Main, Stadt	Offenbach a. Main,Stadt	HE	GER	2020	w	200.6	16.1	2.2	1	N.A.	-	-	-	N.A.	N.A.	N.A.	N.A.	N.A.	N.A.	-	N/A
KS21/0014	Erinaceus europaeus	63071	Offenbach a. Main, Stadt	Offenbach a. Main,Stadt	HE	GER	2020	m	219.9	18.5	2	1	N.A.	-	-	-	N.A.	N.A.	N.A.	N.A.	N.A.	N.A.	-	N/A
KS21/0015	Erinaceus europaeus	63071	Offenbach a. Main, Stadt	Offenbach a. Main,Stadt	HE	GER	2020	w	257.5	18.5	1.4	1	N.A.	-	-	-	N.A.	N.A.	N.A.	N.A.	N.A.	N.A.	-	N/A
KS21/0016	Erinaceus europaeus	63071	Offenbach a. Main, Stadt	Offenbach a. Main,Stadt	HE	GER	2020	m	255.1	20	2.3	1	positive	-	Leptospira kirschneri ST 100	-	N.A.	N.A.	N.A.	N.A.	N.A.	N.A.	-	N/A
KS21/0018	Erinaceus europaeus	63071	Offenbach a. Main, Stadt	Offenbach a. Main,Stadt	HE	GER	2020	m	128	15.5	1.6	1	N.A.	-	-	-	N.A.	N.A.	N.A.	N.A.	N.A.	Uncultured Bartonella sp.	OQ865428	positive
KS21/0019	Erinaceus europaeus	63071	Offenbach a. Main, Stadt	Offenbach a. Main,Stadt	HE	GER	2020	w	392.9	17	1.5	1	N.A.	-	-	-	N.A.	positive	N.A.	N.A.	N.A.	N.A.	-	N/A
KS21/0020	Erinaceus europaeus	63071	Offenbach a. Main, Stadt	Offenbach a. Main,Stadt	HE	GER	2020	w	178.1	13.2	2	1	N.A.	-	-	-	N.A.	N.A.	N.A.	N.A.	N.A.	N.A.	-	N/A
KS21/0021	Erinaceus europaeus	63071	Offenbach a. Main, Stadt	Offenbach a. Main,Stadt	HE	GER	2020	m	147.5	12	1.6	1	positive	-	Leptospira interrogans ST 24	-	N.A.	N.A.	N.A.	N.A.	N.A.	N.A.	-	N/A
KS21/0022	Erinaceus europaeus	63071	Offenbach a. Main, Stadt	Offenbach a. Main,Stadt	HE	GER	2020	m	226.9	16	1.7	1	N.A.	-	-	-	N.A.	N.A.	N.A.	N.A.	N.A.	N.A.	-	N/A
KS21/0166	Erinaceus europaeus	63071	Offenbach a. Main, Stadt	Offenbach a. Main,Stadt	HE	GER	2020	m	141.7	15.7	2.3	1	N.A.	-	-	-	N.A.	N.A.	N.A.	N.A.	N.A.	N.A.	-	N/A
KS21/0167	Erinaceus europaeus	63071	Offenbach a. Main, Stadt	Offenbach a. Main,Stadt	HE	GER	2020	w	261.9	16.5	u.k.	1	N.A.	-	-	-	N.A.	N.A.	N.A.	N.A.	N.A.	N.A.	-	N/A
KS21/0168	Erinaceus europaeus	63071	Offenbach a. Main, Stadt	Offenbach a. Main,Stadt	HE	GER	2020	m	730.4	19.5	1.5	1	N.A.	-	-	-	N.A.	positive	N.A.	N.A.	N.A.	N.A.	-	N/A
KS21/0169	Erinaceus europaeus	63071	Offenbach a. Main, Stadt	Offenbach a. Main,Stadt	HE	GER	2020	m	148.2	15	1	1	N.A.	-	-	-	N.A.	N.A.	N.A.	N.A.	N.A.	N.A.	-	N/A
KS21/0170	Erinaceus europaeus	63071	Offenbach a. Main, Stadt	Offenbach a. Main,Stadt	HE	GER	2020	m	117	15.5	1.3	1	N.A.	-	-	-	N.A.	N.A.	N.A.	N.A.	N.A.	N.A.	-	N/A
KS21/0171	Erinaceus europaeus	63071	Offenbach a. Main, Stadt	Offenbach a. Main,Stadt	HE	GER	2020	w	236.2	16	1.5	1	N.A.	-	-	-	N.A.	N.A.	N.A.	N.A.	N.A.	N.A.	-	N/A
KS21/0172	Erinaceus europaeus	63071	Offenbach a. Main, Stadt	Offenbach a. Main,Stadt	HE	GER	2020	m	310.6	19	1.3	1	positive	Leptospira kirschneri	N.A.	OQ865431	N.A.	N.A.	N.A.	N.A.	N.A.	N.A.	-	N/A
KS21/0173	Erinaceus europaeus	63071	Offenbach a. Main, Stadt	Offenbach a. Main,Stadt	HE	GER	2020	m	176.8	18	1.5	1	N.A.	-	-	-	N.A.	N.A.	N.A.	N.A.	N.A.	N.A.	-	N/A
KS21/0174	Erinaceus europaeus	63071	Offenbach a. Main, Stadt	Offenbach a. Main,Stadt	HE	GER	2020	m	320.8	u.k.	u.k.	1	N.A.	-	-	-	N.A.	N.A.	N.A.	N.A.	N.A.	N.A.	-	N/A
KS21/0175	Erinaceus europaeus	63071	Offenbach a. Main, Stadt	Offenbach a. Main,Stadt	HE	GER	2020	m	202.4	18.5	2.5	1	N.A.	-	-	-	N.A.	N.A.	N.A.	N.A.	N.A.	N.A.	-	N/A
KS21/0282	Erinaceus europaeus	63071	Offenbach a. Main, Stadt	Offenbach a. Main,Stadt	HE	GER	2020	w	194.1	17.5	u.k.	1	N.A.	-	-	-	N.A.	positive	N.A.	N.A.	N.A.	N.A.	-	N/A
KS21/0283	Erinaceus europaeus	63071	Offenbach a. Main, Stadt	Offenbach a. Main,Stadt	HE	GER	2020	m	158.8	18	1.5	1	N.A.	-	-	-	N.A.	N.A.	N.A.	N.A.	N.A.	N.A.	-	N/A
KS21/0284	Erinaceus europaeus	63071	Offenbach a. Main, Stadt	Offenbach a. Main,Stadt	HE	GER	2020	m	199.9	17.5	1.5	1	N.A.	-	-	-	N.A.	N.A.	N.A.	N.A.	N.A.	N.A.	-	N/A
KS21/0285	Erinaceus europaeus	63071	Offenbach a. Main, Stadt	Offenbach a. Main,Stadt	HE	GER	2020	m	160.3	17.5	u.k.	1	N.A.	-	-	-	N.A.	N.A.	N.A.	N.A.	N.A.	N.A.	-	N/A
KS21/0286	Erinaceus europaeus	63071	Offenbach a. Main, Stadt	Offenbach a. Main,Stadt	HE	GER	2020	m	185.2	17	1.3	1	N.A.	-	-	-	N.A.	N.A.	N.A.	N.A.	N.A.	N.A.	-	N/A
KS21/0287	Erinaceus europaeus	63071	Offenbach a. Main, Stadt	Offenbach a. Main,Stadt	HE	GER	2020	w	144.2	15	1.1	1	positive	-	Leptospira interrogans ST 24	-	N.A.	N.A.	N.A.	N.A.	N.A.	N.A.	-	N/A
KS21/0288	Erinaceus europaeus	63071	Offenbach a. Main, Stadt	Offenbach a. Main,Stadt	HE	GER	2020	m	185.5	16	1	1	N.A.	-	-	-	N.A.	N.A.	N.A.	N.A.	N.A.	Bartonella clarridgeiae	OQ865427	positive
KS21/0289	Erinaceus europaeus	63071	Offenbach a. Main, Stadt	Offenbach a. Main,Stadt	HE	GER	2020	w	128.3	15	1.3	1	N.A.	-	-	-	N.A.	N.A.	N.A.	N.A.	N.A.	N.A.	-	N/A
KS21/0290	Erinaceus europaeus	63071	Offenbach a. Main, Stadt	Offenbach a. Main,Stadt	HE	GER	2020	-	180.1	17	1.4	1	N.A.	-	-	-	N.A.	N.A.	N.A.	N.A.	N.A.	N.A.	-	N/A
KS21/0291	Erinaceus europaeus	63071	Offenbach a. Main, Stadt	Offenbach a. Main,Stadt	HE	GER	2020	m	168.3	17	1.4	1	N.A.	-	-	-	N.A.	N.A.	N.A.	N.A.	N.A.	N.A.	-	N/A
KS21/0292	Erinaceus europaeus	63071	Offenbach a. Main, Stadt	Offenbach a. Main,Stadt	HE	GER	2020	w	207.6	18	1.3	1	N.A.	-	-	-	N.A.	N.A.	N.A.	N.A.	N.A.	N.A.	-	N/A
KS21/0293	Erinaceus europaeus	63071	Offenbach a. Main, Stadt	Offenbach a. Main,Stadt	HE	GER	2020	m	271.5	18.5	0.8	1	N.A.	-	-	-	N.A.	N.A.	N.A.	N.A.	N.A.	N.A.	-	N/A
KS21/0294	Erinaceus europaeus	63071	Offenbach a. Main, Stadt	Offenbach a. Main,Stadt	HE	GER	2020	w	329.8	19	1	1	N.A.	-	-	-	N.A.	N.A.	N.A.	N.A.	N.A.	N.A.	-	N/A
N.A.: not detectable
- : not performed
u.k.: unknown/no information available
0/1: tissue non-available/available
